# Supplementary material for: Plasma proteomic biomarkers as mediators or moderators for the association between poor cardiovascular health and white matter microstructural integrity: The UK Biobank study
Source: Alzheimers Dement. 2025 Jan 17;21(2):e14507. doi: 10.1002/alz.14507 (PMC11864230; doi:10.1002/alz.14507)
Supplement: Supplementary file 4 — Supporting information [file ALZ-21-e14507-s010.xlsx]

## Sheet: HEATMAP_DATA
parmseq	Outcome	idnum	parm	estimate	stderr	dof	t	p	min95	max95	pcorr
1	zFA_ACR_Left	1	zLE8_TOTALSCOREinv	-0.06	0.0146213	3945	-4.27206	2e-05	-0.09	-0.03	0.0049
1	zFA_ACR_Right	2	zLE8_TOTALSCOREinv	-0.06	0.0148899	3945	-3.80549	0.00014	-0.09	-0.03	0.0343
1	zFA_ALIC_Left	3	zLE8_TOTALSCOREinv	-0.07	0.0159019	3945	-4.71284	2.5e-06	-0.11	-0.04	0.0006125
1	zFA_ALIC_Right	4	zLE8_TOTALSCOREinv	-0.07	0.0159466	3945	-4.48464	7.5e-06	-0.1	-0.04	0.0018375
1	zFA_BCC	5	zLE8_TOTALSCOREinv	-0.07	0.0156902	3945	-4.43159	9.6e-06	-0.1	-0.04	0.002352
1	zFA_CP_Left	6	zLE8_TOTALSCOREinv	-0.06	0.0153793	3945	-4.18652	2.9e-05	-0.09	-0.03	0.007105
1	zFA_CP_Right	7	zLE8_TOTALSCOREinv	-0.04	0.015597	3945	-2.66756	0.0077	-0.07	-0.01	1.8865
1	zFA_CCG_Left	8	zLE8_TOTALSCOREinv	-0.05	0.0157148	3945	-3.43266	0.0006	-0.08	-0.02	0.147
1	zFA_CCG_Right	9	zLE8_TOTALSCOREinv	-0.05	0.0158418	3945	-3.37376	0.00075	-0.08	-0.02	0.18375
1	zFA_CH_Left	10	zLE8_TOTALSCOREinv	-0.03	0.0160653	3945	-1.95596	0.051	-0.06	0	12.495
1	zFA_CH_Right	11	zLE8_TOTALSCOREinv	0.01	0.0160224	3945	0.358111	0.72	-0.03	0.04	176.4
1	zFA_CT_Left	12	zLE8_TOTALSCOREinv	-0.01	0.0158694	3945	-0.857249	0.39	-0.04	0.02	95.55
1	zFA_CT_Right	13	zLE8_TOTALSCOREinv	0.02	0.0156796	3945	0.978673	0.33	-0.02	0.05	80.85
1	zFA_EC_Left	14	zLE8_TOTALSCOREinv	-0.05	0.0154616	3945	-2.99447	0.0028	-0.08	-0.02	0.686
1	zFA_EC_Right	15	zLE8_TOTALSCOREinv	-0.05	0.0152616	3945	-3.08607	0.002	-0.08	-0.02	0.49
1	zFA_FCST_Left	16	zLE8_TOTALSCOREinv	-0.08	0.0145611	3945	-5.7096	1.2e-08	-0.11	-0.05	2.94e-06
1	zFA_FCST_Right	17	zLE8_TOTALSCOREinv	-0.06	0.0146051	3945	-4.40341	1.1e-05	-0.09	-0.04	0.002695
1	zFA_FO	18	zLE8_TOTALSCOREinv	-0.05	0.0138039	3945	-3.50794	0.00046	-0.08	-0.02	0.1127
1	zFA_GCC	19	zLE8_TOTALSCOREinv	-0.09	0.0154049	3945	-5.69723	1.3e-08	-0.12	-0.06	3.185e-06
1	zFA_ICP_Left	20	zLE8_TOTALSCOREinv	-0.08	0.0158822	3945	-4.91725	9.1e-07	-0.11	-0.05	0.00022295
1	zFA_ICP_Right	21	zLE8_TOTALSCOREinv	-0.08	0.0157344	3945	-4.96276	7.2e-07	-0.11	-0.05	0.0001764
1	zFA_ML_Left	22	zLE8_TOTALSCOREinv	-0.04	0.0158456	3945	-2.40619	0.016	-0.07	-0.01	3.92
1	zFA_ML_Right	23	zLE8_TOTALSCOREinv	-0.03	0.0159313	3945	-2.16794	0.03	-0.07	0	7.35
1	zFA_MCP	24	zLE8_TOTALSCOREinv	-0.02	0.015733	3945	-1.07561	0.28	-0.05	0.01	68.6
1	zFA_PCT	25	zLE8_TOTALSCOREinv	0.06	0.0161556	3945	3.43427	0.0006	0.02	0.09	0.147
1	zFA_PCR_Left	26	zLE8_TOTALSCOREinv	-0.02	0.0161638	3945	-1.2846	0.2	-0.05	0.01	49
1	zFA_PCR_Right	27	zLE8_TOTALSCOREinv	-0.01	0.0163337	3945	-0.353636	0.72	-0.04	0.03	176.4
1	zFA_PLIC_Left	28	zLE8_TOTALSCOREinv	-0.04	0.0163213	3945	-2.20963	0.027	-0.07	0	6.615
1	zFA_PLIC_Right	29	zLE8_TOTALSCOREinv	0	0.0162262	3945	-0.159768	0.87	-0.03	0.03	213.15
1	zFA_PTR_Left	30	zLE8_TOTALSCOREinv	-0.05	0.0153608	3945	-3.56124	0.00037	-0.08	-0.02	0.09065
1	zFA_PTR_Right	31	zLE8_TOTALSCOREinv	-0.05	0.0152678	3945	-3.44741	0.00057	-0.08	-0.02	0.13965
1	zFA_RPIC_Left	32	zLE8_TOTALSCOREinv	-0.07	0.0162233	3945	-4.39316	1.1e-05	-0.1	-0.04	0.002695
1	zFA_RPIC_Right	33	zLE8_TOTALSCOREinv	0	0.0161552	3945	-0.201693	0.84	-0.03	0.03	205.8
1	zFA_SS_Left	34	zLE8_TOTALSCOREinv	-0.07	0.0159509	3945	-4.27525	2e-05	-0.1	-0.04	0.0049
1	zFA_SS_Right	35	zLE8_TOTALSCOREinv	-0.06	0.0159821	3945	-3.50375	0.00046	-0.09	-0.02	0.1127
1	zFA_SCC	36	zLE8_TOTALSCOREinv	-0.02	0.0163792	3945	-1.11409	0.27	-0.05	0.01	66.15
1	zFA_SCP_Left	37	zLE8_TOTALSCOREinv	-0.07	0.0160751	3945	-4.28635	1.9e-05	-0.1	-0.04	0.004655
1	zFA_SCP_Right	38	zLE8_TOTALSCOREinv	-0.08	0.0161758	3945	-5.19041	2.2e-07	-0.12	-0.05	5.39e-05
1	zFA_SCR_Left	39	zLE8_TOTALSCOREinv	-0.04	0.0159345	3945	-2.71742	0.0066	-0.07	-0.01	1.617
1	zFA_SCR_Right	40	zLE8_TOTALSCOREinv	-0.02	0.015988	3945	-1.40136	0.16	-0.05	0.01	39.2
1	zFA_FOF_Left	41	zLE8_TOTALSCOREinv	-0.08	0.0153025	3945	-4.94465	7.9e-07	-0.11	-0.05	0.00019355
1	zFA_FOF_Right	42	zLE8_TOTALSCOREinv	-0.08	0.0155035	3945	-5.24977	1.6e-07	-0.11	-0.05	3.92e-05
1	zFA_SLF_Left	43	zLE8_TOTALSCOREinv	-0.06	0.0160272	3945	-3.49301	0.00048	-0.09	-0.02	0.1176
1	zFA_SLF_Right	44	zLE8_TOTALSCOREinv	-0.05	0.0160732	3945	-2.90995	0.0036	-0.08	-0.02	0.882
1	zFA_TP_Left	45	zLE8_TOTALSCOREinv	-0.02	0.016128	3945	-1.28512	0.2	-0.05	0.01	49
1	zFA_TP_Right	46	zLE8_TOTALSCOREinv	-0.04	0.015727	3945	-2.31294	0.021	-0.07	-0.01	5.145
1	zFA_UNC_Left	47	zLE8_TOTALSCOREinv	-0.05	0.0162642	3945	-2.90569	0.0037	-0.08	-0.02	0.9065
1	zFA_UNC_Right	48	zLE8_TOTALSCOREinv	-0.07	0.0161902	3945	-4.36547	1.3e-05	-0.1	-0.04	0.003185
1	zFA_mean	49	zLE8_TOTALSCOREinv	-0.07	0.0150542	3945	-4.88882	1.1e-06	-0.1	-0.04	0.0002695
1	zMD_ACR_Left	1	zLE8_TOTALSCOREinv	0.05	0.014754	3945	3.59924	0.00032	0.02	0.08	0.0784
1	zMD_ACR_Right	2	zLE8_TOTALSCOREinv	0.06	0.0146197	3945	4.24229	2.3e-05	0.03	0.09	0.005635
1	zMD_ALIC_Left	3	zLE8_TOTALSCOREinv	0.05	0.0150276	3945	3.31445	0.00093	0.02	0.08	0.22785
1	zMD_ALIC_Right	4	zLE8_TOTALSCOREinv	0.06	0.0147999	3945	4.07288	4.7e-05	0.03	0.09	0.011515
1	zMD_BCC	5	zLE8_TOTALSCOREinv	0.05	0.0151892	3945	3.10778	0.0019	0.02	0.08	0.4655
1	zMD_CP_Left	6	zLE8_TOTALSCOREinv	-0.09	0.0163075	3945	-5.68377	1.4e-08	-0.12	-0.06	3.43e-06
1	zMD_CP_Right	7	zLE8_TOTALSCOREinv	-0.11	0.0162462	3945	-6.49744	9.2e-11	-0.14	-0.07	2.254e-08
1	zMD_CCG_Left	8	zLE8_TOTALSCOREinv	0.04	0.0157623	3945	2.35942	0.018	0.01	0.07	4.41
1	zMD_CCG_Right	9	zLE8_TOTALSCOREinv	0.04	0.015816	3945	2.30034	0.021	0.01	0.07	5.145
1	zMD_CH_Left	10	zLE8_TOTALSCOREinv	-0.02	0.0162126	3945	-1.28621	0.2	-0.05	0.01	49
1	zMD_CH_Right	11	zLE8_TOTALSCOREinv	-0.06	0.0162983	3945	-3.92221	8.9e-05	-0.1	-0.03	0.021805
1	zMD_CT_Left	12	zLE8_TOTALSCOREinv	-0.07	0.0163562	3945	-4.1039	4.1e-05	-0.1	-0.04	0.010045
1	zMD_CT_Right	13	zLE8_TOTALSCOREinv	-0.09	0.0162509	3945	-5.57404	2.7e-08	-0.12	-0.06	6.615e-06
1	zMD_EC_Left	14	zLE8_TOTALSCOREinv	0.04	0.0150383	3945	2.94485	0.0032	0.01	0.07	0.784
1	zMD_EC_Right	15	zLE8_TOTALSCOREinv	0.04	0.0149146	3945	2.68778	0.0072	0.01	0.07	1.764
1	zMD_FCST_Left	16	zLE8_TOTALSCOREinv	0.03	0.0154529	3945	1.6376	0.1	0	0.06	24.5
1	zMD_FCST_Right	17	zLE8_TOTALSCOREinv	0.02	0.0151451	3945	1.45005	0.15	-0.01	0.05	36.75
1	zMD_FO	18	zLE8_TOTALSCOREinv	0.02	0.0139835	3945	1.68459	0.092	0	0.05	22.54
1	zMD_GCC	19	zLE8_TOTALSCOREinv	0.04	0.0148433	3945	3.00895	0.0026	0.02	0.07	0.637
1	zMD_ICP_Left	20	zLE8_TOTALSCOREinv	-0.03	0.0161264	3945	-1.7114	0.087	-0.06	0	21.315
1	zMD_ICP_Right	21	zLE8_TOTALSCOREinv	-0.07	0.0160595	3945	-4.22155	2.5e-05	-0.1	-0.04	0.006125
1	zMD_ML_Left	22	zLE8_TOTALSCOREinv	-0.09	0.0162409	3945	-5.59753	2.3e-08	-0.12	-0.06	5.635e-06
1	zMD_ML_Right	23	zLE8_TOTALSCOREinv	-0.09	0.0161867	3945	-5.75157	9.5e-09	-0.12	-0.06	2.3275e-06
1	zMD_MCP	24	zLE8_TOTALSCOREinv	-0.09	0.0160064	3945	-5.43966	5.7e-08	-0.12	-0.06	1.3965e-05
1	zMD_PCT	25	zLE8_TOTALSCOREinv	-0.13	0.0160589	3945	-8.05664	1e-15	-0.16	-0.1	2.45e-13
1	zMD_PCR_Left	26	zLE8_TOTALSCOREinv	0.03	0.0154386	3945	2.18493	0.029	0	0.06	7.105
1	zMD_PCR_Right	27	zLE8_TOTALSCOREinv	0.02	0.0153105	3945	1.57981	0.11	-0.01	0.05	26.95
1	zMD_PLIC_Left	28	zLE8_TOTALSCOREinv	0.04	0.0159595	3945	2.43967	0.015	0.01	0.07	3.675
1	zMD_PLIC_Right	29	zLE8_TOTALSCOREinv	-0.02	0.015595	3945	-0.998486	0.32	-0.05	0.02	78.4
1	zMD_PTR_Left	30	zLE8_TOTALSCOREinv	0.01	0.0154729	3945	0.964166	0.34	-0.02	0.05	83.3
1	zMD_PTR_Right	31	zLE8_TOTALSCOREinv	0.02	0.0157075	3945	1.08604	0.28	-0.01	0.05	68.6
1	zMD_RPIC_Left	32	zLE8_TOTALSCOREinv	0.02	0.0160342	3945	1.5261	0.13	-0.01	0.06	31.85
1	zMD_RPIC_Right	33	zLE8_TOTALSCOREinv	-0.02	0.0159983	3945	-1.15903	0.25	-0.05	0.01	61.25
1	zMD_SS_Left	34	zLE8_TOTALSCOREinv	0	0.0157424	3945	0.0516676	0.96	-0.03	0.03	235.2
1	zMD_SS_Right	35	zLE8_TOTALSCOREinv	-0.02	0.0159823	3945	-1.09795	0.27	-0.05	0.01	66.15
1	zMD_SCC	36	zLE8_TOTALSCOREinv	-0.01	0.0157081	3945	-0.431438	0.67	-0.04	0.02	164.15
1	zMD_SCP_Left	37	zLE8_TOTALSCOREinv	-0.04	0.0159451	3945	-2.5981	0.0094	-0.07	-0.01	2.303
1	zMD_SCP_Right	38	zLE8_TOTALSCOREinv	-0.02	0.0160905	3945	-1.33614	0.18	-0.05	0.01	44.1
1	zMD_SCR_Left	39	zLE8_TOTALSCOREinv	0.07	0.0148836	3945	4.89535	1e-06	0.04	0.1	0.000245
1	zMD_SCR_Right	40	zLE8_TOTALSCOREinv	0.07	0.0149088	3945	4.37846	1.2e-05	0.04	0.09	0.00294
1	zMD_FOF_Left	41	zLE8_TOTALSCOREinv	0.06	0.0147968	3945	4.28806	1.8e-05	0.03	0.09	0.00441
1	zMD_FOF_Right	42	zLE8_TOTALSCOREinv	0.06	0.0147845	3945	3.74458	0.00018	0.03	0.08	0.0441
1	zMD_SLF_Left	43	zLE8_TOTALSCOREinv	0.07	0.0155183	3945	4.21369	2.6e-05	0.03	0.1	0.00637
1	zMD_SLF_Right	44	zLE8_TOTALSCOREinv	0.06	0.0154713	3945	3.62678	0.00029	0.03	0.09	0.07105
1	zMD_TP_Left	45	zLE8_TOTALSCOREinv	0.02	0.0157566	3945	1.53399	0.13	-0.01	0.06	31.85
1	zMD_TP_Right	46	zLE8_TOTALSCOREinv	0.03	0.0153637	3945	1.65173	0.099	0	0.06	24.255
1	zMD_UNC_Left	47	zLE8_TOTALSCOREinv	-0.02	0.0160635	3945	-1.30857	0.19	-0.05	0.01	46.55
1	zMD_UNC_Right	48	zLE8_TOTALSCOREinv	0.02	0.0159415	3945	1.48668	0.14	-0.01	0.05	34.3
1	zMD_mean	49	zLE8_TOTALSCOREinv	0.01	0.0145811	3945	0.455387	0.65	-0.02	0.04	159.25
1	zICVF_ACR_Left	1	zLE8_TOTALSCOREinv	-0.03	0.0151457	3945	-2.0104	0.044	-0.06	0	10.78
1	zICVF_ACR_Right	2	zLE8_TOTALSCOREinv	-0.04	0.0150137	3945	-2.80641	0.005	-0.07	-0.01	1.225
1	zICVF_ALIC_Left	3	zLE8_TOTALSCOREinv	0.03	0.0155034	3945	1.6453	0.1	0	0.06	24.5
1	zICVF_ALIC_Right	4	zLE8_TOTALSCOREinv	0	0.0154441	3945	-0.247283	0.8	-0.03	0.03	196
1	zICVF_BCC	5	zLE8_TOTALSCOREinv	-0.01	0.0163841	3945	-0.825585	0.41	-0.05	0.02	100.45
1	zICVF_CP_Left	6	zLE8_TOTALSCOREinv	0.12	0.016074	3945	7.57653	4.4e-14	0.09	0.15	1.078e-11
1	zICVF_CP_Right	7	zLE8_TOTALSCOREinv	0.13	0.0158971	3945	8.11826	6.3e-16	0.1	0.16	1.5435e-13
1	zICVF_CCG_Left	8	zLE8_TOTALSCOREinv	-0.01	0.0156172	3945	-0.767112	0.44	-0.04	0.02	107.8
1	zICVF_CCG_Right	9	zLE8_TOTALSCOREinv	-0.01	0.015612	3945	-0.580278	0.56	-0.04	0.02	137.2
1	zICVF_CH_Left	10	zLE8_TOTALSCOREinv	0.05	0.0160602	3945	3.27745	0.0011	0.02	0.08	0.2695
1	zICVF_CH_Right	11	zLE8_TOTALSCOREinv	0.06	0.0160317	3945	3.98375	6.9e-05	0.03	0.1	0.016905
1	zICVF_CT_Left	12	zLE8_TOTALSCOREinv	0.06	0.0161454	3945	3.52145	0.00043	0.03	0.09	0.10535
1	zICVF_CT_Right	13	zLE8_TOTALSCOREinv	0.09	0.016	3945	5.47358	4.7e-08	0.06	0.12	1.1515e-05
1	zICVF_EC_Left	14	zLE8_TOTALSCOREinv	-0.01	0.0153555	3945	-0.3493	0.73	-0.04	0.02	178.85
1	zICVF_EC_Right	15	zLE8_TOTALSCOREinv	-0.02	0.0153696	3945	-0.987816	0.32	-0.05	0.01	78.4
1	zICVF_FCST_Left	16	zLE8_TOTALSCOREinv	0.04	0.0161669	3945	2.72869	0.0064	0.01	0.08	1.568
1	zICVF_FCST_Right	17	zLE8_TOTALSCOREinv	0.03	0.0162583	3945	1.96383	0.05	0	0.06	12.25
1	zICVF_FO	18	zLE8_TOTALSCOREinv	-0.01	0.0159302	3945	-0.488367	0.63	-0.04	0.02	154.35
1	zICVF_GCC	19	zLE8_TOTALSCOREinv	-0.02	0.0157845	3945	-1.48533	0.14	-0.05	0.01	34.3
1	zICVF_ICP_Left	20	zLE8_TOTALSCOREinv	0.08	0.0159102	3945	4.9729	6.9e-07	0.05	0.11	0.00016905
1	zICVF_ICP_Right	21	zLE8_TOTALSCOREinv	0.07	0.0159055	3945	4.34431	1.4e-05	0.04	0.1	0.00343
1	zICVF_ML_Left	22	zLE8_TOTALSCOREinv	0.1	0.0158879	3945	6.35946	2.3e-10	0.07	0.13	5.635e-08
1	zICVF_ML_Right	23	zLE8_TOTALSCOREinv	0.11	0.0157916	3945	6.8696	7.4e-12	0.08	0.14	1.813e-09
1	zICVF_MCP	24	zLE8_TOTALSCOREinv	0.06	0.016071	3945	3.85138	0.00012	0.03	0.09	0.0294
1	zICVF_PCT	25	zLE8_TOTALSCOREinv	0.05	0.0162058	3945	3.2648	0.0011	0.02	0.08	0.2695
1	zICVF_PCR_Left	26	zLE8_TOTALSCOREinv	-0.02	0.0157406	3945	-1.46057	0.14	-0.05	0.01	34.3
1	zICVF_PCR_Right	27	zLE8_TOTALSCOREinv	-0.01	0.0156832	3945	-0.629779	0.53	-0.04	0.02	129.85
1	zICVF_PLIC_Left	28	zLE8_TOTALSCOREinv	-0.01	0.0159162	3945	-0.33031	0.74	-0.04	0.03	181.3
1	zICVF_PLIC_Right	29	zLE8_TOTALSCOREinv	0.02	0.0159447	3945	1.4766	0.14	-0.01	0.05	34.3
1	zICVF_PTR_Left	30	zLE8_TOTALSCOREinv	-0.02	0.0156768	3945	-1.48297	0.14	-0.05	0.01	34.3
1	zICVF_PTR_Right	31	zLE8_TOTALSCOREinv	-0.02	0.0158202	3945	-1.52871	0.13	-0.06	0.01	31.85
1	zICVF_RPIC_Left	32	zLE8_TOTALSCOREinv	-0.01	0.0161102	3945	-0.647737	0.52	-0.04	0.02	127.4
1	zICVF_RPIC_Right	33	zLE8_TOTALSCOREinv	0.01	0.0161315	3945	0.687722	0.49	-0.02	0.04	120.05
1	zICVF_SS_Left	34	zLE8_TOTALSCOREinv	-0.02	0.0157553	3945	-1.55406	0.12	-0.06	0.01	29.4
1	zICVF_SS_Right	35	zLE8_TOTALSCOREinv	0	0.0159697	3945	-0.150871	0.88	-0.03	0.03	215.6
1	zICVF_SCC	36	zLE8_TOTALSCOREinv	0.01	0.0159205	3945	0.485484	0.63	-0.02	0.04	154.35
1	zICVF_SCP_Left	37	zLE8_TOTALSCOREinv	0	0.0161214	3945	-0.182537	0.86	-0.03	0.03	210.7
1	zICVF_SCP_Right	38	zLE8_TOTALSCOREinv	0.04	0.0159002	3945	2.68468	0.0073	0.01	0.07	1.7885
1	zICVF_SCR_Left	39	zLE8_TOTALSCOREinv	-0.05	0.0153614	3945	-3.21011	0.0013	-0.08	-0.02	0.3185
1	zICVF_SCR_Right	40	zLE8_TOTALSCOREinv	-0.05	0.0154593	3945	-3.33502	0.00086	-0.08	-0.02	0.2107
1	zICVF_FOF_Left	41	zLE8_TOTALSCOREinv	-0.06	0.0144756	3945	-4.39212	1.2e-05	-0.09	-0.04	0.00294
1	zICVF_FOF_Right	42	zLE8_TOTALSCOREinv	-0.05	0.0146807	3945	-3.7022	0.00022	-0.08	-0.03	0.0539
1	zICVF_SLF_Left	43	zLE8_TOTALSCOREinv	-0.05	0.0156896	3945	-3.08113	0.0021	-0.08	-0.02	0.5145
1	zICVF_SLF_Right	44	zLE8_TOTALSCOREinv	-0.03	0.0158908	3945	-2.10869	0.035	-0.06	0	8.575
1	zICVF_TP_Left	45	zLE8_TOTALSCOREinv	0	0.0157478	3945	-0.0328014	0.97	-0.03	0.03	237.65
1	zICVF_TP_Right	46	zLE8_TOTALSCOREinv	-0.01	0.0156085	3945	-0.525991	0.6	-0.04	0.02	147
1	zICVF_UNC_Left	47	zLE8_TOTALSCOREinv	0.01	0.015924	3945	0.551466	0.58	-0.02	0.04	142.1
1	zICVF_UNC_Right	48	zLE8_TOTALSCOREinv	-0.01	0.0159487	3945	-0.588379	0.56	-0.04	0.02	137.2
1	zICVF_mean	49	zLE8_TOTALSCOREinv	0.01	0.0157452	3945	0.50025	0.62	-0.02	0.04	151.9
1	zISOVF_ACR_Left	1	zLE8_TOTALSCOREinv	0.06	0.0159275	3945	4.06853	4.8e-05	0.03	0.1	0.01176
1	zISOVF_ACR_Right	2	zLE8_TOTALSCOREinv	0.06	0.0161078	3945	3.76038	0.00017	0.03	0.09	0.04165
1	zISOVF_ALIC_Left	3	zLE8_TOTALSCOREinv	0.1	0.0157657	3945	6.04468	1.6e-09	0.06	0.13	3.92e-07
1	zISOVF_ALIC_Right	4	zLE8_TOTALSCOREinv	0.08	0.0157165	3945	4.80894	1.6e-06	0.04	0.11	0.000392
1	zISOVF_BCC	5	zLE8_TOTALSCOREinv	0.06	0.0147311	3945	4.15947	3.3e-05	0.03	0.09	0.008085
1	zISOVF_CP_Left	6	zLE8_TOTALSCOREinv	-0.01	0.0162058	3945	-0.675208	0.5	-0.04	0.02	122.5
1	zISOVF_CP_Right	7	zLE8_TOTALSCOREinv	-0.03	0.0162445	3945	-1.6168	0.11	-0.06	0.01	26.95
1	zISOVF_CCG_Left	8	zLE8_TOTALSCOREinv	0.04	0.0161697	3945	2.6231	0.0087	0.01	0.07	2.1315
1	zISOVF_CCG_Right	9	zLE8_TOTALSCOREinv	0.05	0.0162393	3945	2.81099	0.005	0.01	0.08	1.225
1	zISOVF_CH_Left	10	zLE8_TOTALSCOREinv	0.07	0.0158385	3945	4.15835	3.3e-05	0.03	0.1	0.008085
1	zISOVF_CH_Right	11	zLE8_TOTALSCOREinv	0.05	0.0160748	3945	3.03366	0.0024	0.02	0.08	0.588
1	zISOVF_CT_Left	12	zLE8_TOTALSCOREinv	-0.05	0.0163909	3945	-3.2557	0.0011	-0.09	-0.02	0.2695
1	zISOVF_CT_Right	13	zLE8_TOTALSCOREinv	-0.07	0.0163811	3945	-4.06445	4.9e-05	-0.1	-0.03	0.012005
1	zISOVF_EC_Left	14	zLE8_TOTALSCOREinv	0.07	0.0158661	3945	4.50078	7e-06	0.04	0.1	0.001715
1	zISOVF_EC_Right	15	zLE8_TOTALSCOREinv	0.05	0.0158739	3945	3.14779	0.0017	0.02	0.08	0.4165
1	zISOVF_FCST_Left	16	zLE8_TOTALSCOREinv	0.05	0.0154229	3945	3.4716	0.00052	0.02	0.08	0.1274
1	zISOVF_FCST_Right	17	zLE8_TOTALSCOREinv	0.05	0.0151615	3945	3.21747	0.0013	0.02	0.08	0.3185
1	zISOVF_FO	18	zLE8_TOTALSCOREinv	0.04	0.0134501	3945	2.74783	0.006	0.01	0.06	1.47
1	zISOVF_GCC	19	zLE8_TOTALSCOREinv	0.06	0.0152562	3945	3.6842	0.00023	0.03	0.09	0.05635
1	zISOVF_ICP_Left	20	zLE8_TOTALSCOREinv	0.03	0.0161663	3945	2.07239	0.038	0	0.07	9.31
1	zISOVF_ICP_Right	21	zLE8_TOTALSCOREinv	-0.01	0.0161945	3945	-0.720869	0.47	-0.04	0.02	115.15
1	zISOVF_ML_Left	22	zLE8_TOTALSCOREinv	-0.04	0.0163869	3945	-2.59066	0.0096	-0.07	-0.01	2.352
1	zISOVF_ML_Right	23	zLE8_TOTALSCOREinv	-0.05	0.0163734	3945	-2.76161	0.0058	-0.08	-0.01	1.421
1	zISOVF_MCP	24	zLE8_TOTALSCOREinv	-0.06	0.0162798	3945	-3.48171	0.0005	-0.09	-0.02	0.1225
1	zISOVF_PCT	25	zLE8_TOTALSCOREinv	-0.11	0.0161152	3945	-6.899	6.1e-12	-0.14	-0.08	1.4945e-09
1	zISOVF_PCR_Left	26	zLE8_TOTALSCOREinv	0.04	0.015883	3945	2.32735	0.02	0.01	0.07	4.9
1	zISOVF_PCR_Right	27	zLE8_TOTALSCOREinv	0.04	0.015722	3945	2.34873	0.019	0.01	0.07	4.655
1	zISOVF_PLIC_Left	28	zLE8_TOTALSCOREinv	0.04	0.0163134	3945	2.6151	0.009	0.01	0.07	2.205
1	zISOVF_PLIC_Right	29	zLE8_TOTALSCOREinv	-0.01	0.0157111	3945	-0.515377	0.61	-0.04	0.02	149.45
1	zISOVF_PTR_Left	30	zLE8_TOTALSCOREinv	0	0.0159228	3945	-0.248909	0.8	-0.04	0.03	196
1	zISOVF_PTR_Right	31	zLE8_TOTALSCOREinv	-0.01	0.0161425	3945	-0.513491	0.61	-0.04	0.02	149.45
1	zISOVF_RPIC_Left	32	zLE8_TOTALSCOREinv	0.03	0.01621	3945	1.9966	0.046	0	0.06	11.27
1	zISOVF_RPIC_Right	33	zLE8_TOTALSCOREinv	-0.01	0.0159654	3945	-0.796613	0.43	-0.04	0.02	105.35
1	zISOVF_SS_Left	34	zLE8_TOTALSCOREinv	-0.02	0.0162457	3945	-1.29777	0.19	-0.05	0.01	46.55
1	zISOVF_SS_Right	35	zLE8_TOTALSCOREinv	-0.03	0.0161197	3945	-1.57332	0.12	-0.06	0.01	29.4
1	zISOVF_SCC	36	zLE8_TOTALSCOREinv	0	0.0159179	3945	-0.0213303	0.98	-0.03	0.03	240.1
1	zISOVF_SCP_Left	37	zLE8_TOTALSCOREinv	-0.03	0.016014	3945	-2.08147	0.037	-0.06	0	9.065
1	zISOVF_SCP_Right	38	zLE8_TOTALSCOREinv	0.01	0.0160679	3945	0.668602	0.5	-0.02	0.04	122.5
1	zISOVF_SCR_Left	39	zLE8_TOTALSCOREinv	0.07	0.0154768	3945	4.35109	1.4e-05	0.04	0.1	0.00343
1	zISOVF_SCR_Right	40	zLE8_TOTALSCOREinv	0.05	0.0150014	3945	3.07636	0.0021	0.02	0.08	0.5145
1	zISOVF_FOF_Left	41	zLE8_TOTALSCOREinv	0.04	0.0157977	3945	2.84598	0.0045	0.01	0.08	1.1025
1	zISOVF_FOF_Right	42	zLE8_TOTALSCOREinv	0.04	0.0157784	3945	2.57373	0.01	0.01	0.07	2.45
1	zISOVF_SLF_Left	43	zLE8_TOTALSCOREinv	0.05	0.0160384	3945	3.40881	0.00066	0.02	0.09	0.1617
1	zISOVF_SLF_Right	44	zLE8_TOTALSCOREinv	0.05	0.0157521	3945	3.4111	0.00065	0.02	0.08	0.15925
1	zISOVF_TP_Left	45	zLE8_TOTALSCOREinv	0.03	0.0160117	3945	1.99528	0.046	0	0.06	11.27
1	zISOVF_TP_Right	46	zLE8_TOTALSCOREinv	0.03	0.0157074	3945	1.88764	0.059	0	0.06	14.455
1	zISOVF_UNC_Left	47	zLE8_TOTALSCOREinv	0.02	0.0163261	3945	0.965177	0.33	-0.02	0.05	80.85
1	zISOVF_UNC_Right	48	zLE8_TOTALSCOREinv	0.04	0.0162455	3945	2.69271	0.0071	0.01	0.08	1.7395
1	zISOVF_mean	49	zLE8_TOTALSCOREinv	0.03	0.0146636	3945	1.95754	0.05	0	0.06	12.25
1	zOD_ACR_Left	1	zLE8_TOTALSCOREinv	0.04	0.0162723	3945	2.41001	0.016	0.01	0.07	3.92
1	zOD_ACR_Right	2	zLE8_TOTALSCOREinv	0.02	0.0164108	3945	0.937184	0.35	-0.02	0.05	85.75
1	zOD_ALIC_Left	3	zLE8_TOTALSCOREinv	0.07	0.0163718	3945	4.44877	8.9e-06	0.04	0.1	0.0021805
1	zOD_ALIC_Right	4	zLE8_TOTALSCOREinv	0.07	0.016337	3945	4.3426	1.4e-05	0.04	0.1	0.00343
1	zOD_BCC	5	zLE8_TOTALSCOREinv	0.03	0.0163229	3945	2.07464	0.038	0	0.07	9.31
1	zOD_CP_Left	6	zLE8_TOTALSCOREinv	0.13	0.0159686	3945	8.43656	4.5e-17	0.1	0.17	1.1025e-14
1	zOD_CP_Right	7	zLE8_TOTALSCOREinv	0.12	0.0159962	3945	7.25059	5e-13	0.08	0.15	1.225e-10
1	zOD_CCG_Left	8	zLE8_TOTALSCOREinv	0.03	0.0163252	3945	2.11809	0.034	0	0.07	8.33
1	zOD_CCG_Right	9	zLE8_TOTALSCOREinv	0.04	0.0162298	3945	2.24544	0.025	0	0.07	6.125
1	zOD_CH_Left	10	zLE8_TOTALSCOREinv	0.09	0.0160091	3945	5.68147	1.4e-08	0.06	0.12	3.43e-06
1	zOD_CH_Right	11	zLE8_TOTALSCOREinv	0.07	0.0160895	3945	4.28943	1.8e-05	0.04	0.1	0.00441
1	zOD_CT_Left	12	zLE8_TOTALSCOREinv	0.02	0.0161238	3945	1.29905	0.19	-0.01	0.05	46.55
1	zOD_CT_Right	13	zLE8_TOTALSCOREinv	0.03	0.0158346	3945	2.143	0.032	0	0.06	7.84
1	zOD_EC_Left	14	zLE8_TOTALSCOREinv	0.01	0.0163121	3945	0.814288	0.42	-0.02	0.05	102.9
1	zOD_EC_Right	15	zLE8_TOTALSCOREinv	0.02	0.0163442	3945	1.11905	0.26	-0.01	0.05	63.7
1	zOD_FCST_Left	16	zLE8_TOTALSCOREinv	0.07	0.0154597	3945	4.38075	1.2e-05	0.04	0.1	0.00294
1	zOD_FCST_Right	17	zLE8_TOTALSCOREinv	0.05	0.015656	3945	3.4198	0.00063	0.02	0.08	0.15435
1	zOD_FO	18	zLE8_TOTALSCOREinv	-0.01	0.0155368	3945	-0.446679	0.66	-0.04	0.02	161.7
1	zOD_GCC	19	zLE8_TOTALSCOREinv	0.05	0.0163243	3945	3.0255	0.0025	0.02	0.08	0.6125
1	zOD_ICP_Left	20	zLE8_TOTALSCOREinv	0.09	0.0158302	3945	5.58983	2.4e-08	0.06	0.12	5.88e-06
1	zOD_ICP_Right	21	zLE8_TOTALSCOREinv	0.1	0.0156102	3945	6.49684	9.2e-11	0.07	0.13	2.254e-08
1	zOD_ML_Left	22	zLE8_TOTALSCOREinv	0.1	0.0160983	3945	6.4433	1.3e-10	0.07	0.14	3.185e-08
1	zOD_ML_Right	23	zLE8_TOTALSCOREinv	0.11	0.016064	3945	7.07076	1.8e-12	0.08	0.15	4.41e-10
1	zOD_MCP	24	zLE8_TOTALSCOREinv	0.08	0.0156813	3945	4.98932	6.3e-07	0.05	0.11	0.00015435
1	zOD_PCT	25	zLE8_TOTALSCOREinv	0.05	0.0157494	3945	2.92574	0.0035	0.02	0.08	0.8575
1	zOD_PCR_Left	26	zLE8_TOTALSCOREinv	-0.01	0.0159777	3945	-0.86716	0.39	-0.05	0.02	95.55
1	zOD_PCR_Right	27	zLE8_TOTALSCOREinv	0	0.0156435	3945	-0.304725	0.76	-0.04	0.03	186.2
1	zOD_PLIC_Left	28	zLE8_TOTALSCOREinv	0	0.0163119	3945	-0.301497	0.76	-0.04	0.03	186.2
1	zOD_PLIC_Right	29	zLE8_TOTALSCOREinv	0	0.0163264	3945	0.0170591	0.99	-0.03	0.03	242.55
1	zOD_PTR_Left	30	zLE8_TOTALSCOREinv	0.05	0.0160196	3945	3.32797	0.00088	0.02	0.08	0.2156
1	zOD_PTR_Right	31	zLE8_TOTALSCOREinv	0.04	0.0159314	3945	2.46179	0.014	0.01	0.07	3.43
1	zOD_RPIC_Left	32	zLE8_TOTALSCOREinv	0.05	0.0163759	3945	2.78475	0.0054	0.01	0.08	1.323
1	zOD_RPIC_Right	33	zLE8_TOTALSCOREinv	0.03	0.0163287	3945	2.04073	0.041	0	0.07	10.045
1	zOD_SS_Left	34	zLE8_TOTALSCOREinv	0.06	0.0161948	3945	3.55295	0.00039	0.03	0.09	0.09555
1	zOD_SS_Right	35	zLE8_TOTALSCOREinv	0.09	0.0161502	3945	5.61005	2.2e-08	0.06	0.12	5.39e-06
1	zOD_SCC	36	zLE8_TOTALSCOREinv	0.02	0.0160364	3945	1.19287	0.23	-0.01	0.05	56.35
1	zOD_SCP_Left	37	zLE8_TOTALSCOREinv	0.08	0.0160029	3945	5.23055	1.8e-07	0.05	0.12	4.41e-05
1	zOD_SCP_Right	38	zLE8_TOTALSCOREinv	0.09	0.0160479	3945	5.47621	4.6e-08	0.06	0.12	1.127e-05
1	zOD_SCR_Left	39	zLE8_TOTALSCOREinv	-0.03	0.0161657	3945	-1.99427	0.046	-0.06	0	11.27
1	zOD_SCR_Right	40	zLE8_TOTALSCOREinv	-0.04	0.0162029	3945	-2.5291	0.011	-0.07	-0.01	2.695
1	zOD_FOF_Left	41	zLE8_TOTALSCOREinv	0.01	0.0164518	3945	0.554403	0.58	-0.02	0.04	142.1
1	zOD_FOF_Right	42	zLE8_TOTALSCOREinv	0.04	0.0164127	3945	2.44902	0.014	0.01	0.07	3.43
1	zOD_SLF_Left	43	zLE8_TOTALSCOREinv	0	0.0163987	3945	0.278787	0.78	-0.03	0.04	191.1
1	zOD_SLF_Right	44	zLE8_TOTALSCOREinv	0	0.0163782	3945	0.0125136	0.99	-0.03	0.03	242.55
1	zOD_TP_Left	45	zLE8_TOTALSCOREinv	0.01	0.0159042	3945	0.635588	0.53	-0.02	0.04	129.85
1	zOD_TP_Right	46	zLE8_TOTALSCOREinv	0.03	0.0162428	3945	1.80151	0.072	0	0.06	17.64
1	zOD_UNC_Left	47	zLE8_TOTALSCOREinv	0.07	0.0163766	3945	4.21095	2.6e-05	0.04	0.1	0.00637
1	zOD_UNC_Right	48	zLE8_TOTALSCOREinv	0.09	0.0162764	3945	5.42267	6.2e-08	0.06	0.12	1.519e-05
1	zOD_mean	49	zLE8_TOTALSCOREinv	0.08	0.0159739	3945	4.84805	1.3e-06	0.05	0.11	0.0003185

## Sheet: Metadata
Supplementary DATASHEET 1. Raw data for Figure 1.
FIGURE 1. Poor cardiovascular health (LE8z_rev_total) and tract-specific and mean dMRI metrics (FA, MD, ICVF, ISOVF, OD, standardized z-scores) in final selected sample (N=3,953), multiple linear regression modelsa: UK Biobank 2006-2021
Abbreviations: See Supplementary Table 1 for tract abbreviations and general list of abbreviations for others. FA=Fractional Anisotropy; ICVF= Intra-cellular volume fraction; ISOVF= Volume fraction of Gaussian isotropic diffusion; MD=Mean Diffusivity; NODDI= neurite orientation dispersion and density imaging; OD= orientation dispersion index
