# Supplementary material for: Plasma proteomic biomarkers as mediators or moderators for the association between poor cardiovascular health and white matter microstructural integrity: The UK Biobank study
Source: Alzheimers Dement. 2025 Jan 17;21(2):e14507. doi: 10.1002/alz.14507 (PMC11864230; doi:10.1002/alz.14507)
Supplement: Supplementary file 5 — Supporting information [file ALZ-21-e14507-s009.xlsx]

## Sheet: NO_MEDIATION_FA
FOURWAYDECOMP	Beta	SE	z	P	LCL	UCL	PROTEIN
te	-0.0820571	0.0160492	-5.11	<0.001	-0.113513	-0.0506012	LDLR
cde	-0.073495	0.0169504	-4.34	<0.001	-0.106717	-0.0402728	LDLR
intref	-1.26e-05	0.0003508	-0.04	0.971	-0.0007001	0.0006749	LDLR
intmed	-0.0111669	0.0060846	-1.84	0.066	-0.0230925	0.0007588	LDLR
pie	0.0026174	0.0074834	0.35	0.727	-0.0120497	0.0172845	LDLR
te	-0.082702	0.0156647	-5.28	<0.001	-0.113404	-0.0519996	FABP4
cde	-0.0738962	0.0167223	-4.42	<0.001	-0.106671	-0.041121	FABP4
intref	-2.28e-05	0.0003601	-0.06	0.95	-0.0007285	0.000683	FABP4
intmed	-0.0110013	0.005844	-1.88	0.06	-0.0224553	0.0004527	FABP4
pie	0.0022182	0.0071006	0.31	0.755	-0.0116987	0.0161351	FABP4
te	-0.0742849	0.0158937	-4.67	<0.001	-0.105436	-0.0431338	PLAT
cde	-0.075478	0.0164074	-4.6	<0.001	-0.107636	-0.0433201	PLAT
intref	4.56e-07	1.38e-05	0.03	0.974	-2.65e-05	2.74e-05	PLAT
intmed	0.0002144	0.0053566	0.04	0.968	-0.0102844	0.0107132	PLAT
pie	0.0009782	0.0064667	0.15	0.88	-0.0116963	0.0136527	PLAT
te	-0.0774778	0.0156121	-4.96	<0.001	-0.108077	-0.0468785	IGFBP2
cde	-0.0805292	0.0163876	-4.91	<0.001	-0.112648	-0.0484102	IGFBP2
intref	-7.58e-06	0.0001416	-0.05	0.957	-0.000285	0.0002699	IGFBP2
intmed	-0.0038124	0.0054024	-0.71	0.48	-0.0144008	0.006776	IGFBP2
pie	0.0068714	0.0062955	1.09	0.275	-0.0054675	0.0192104	IGFBP2
te	-0.0770911	0.0156961	-4.91	<0.001	-0.107855	-0.0463273	CDHR2
cde	-0.07132	0.0164824	-4.33	<0.001	-0.103625	-0.039015	CDHR2
intref	1.69e-06	0.0001045	0.02	0.987	-0.0002032	0.0002066	CDHR2
intmed	-0.0027893	0.0047105	-0.59	0.554	-0.0120216	0.0064431	CDHR2
pie	-0.0029835	0.0063169	-0.47	0.637	-0.0153644	0.0093973	CDHR2
te	-0.0722054	0.0155156	-4.65	<0.001	-0.102615	-0.0417954	ACY1
cde	-0.0758812	0.0163346	-4.65	<0.001	-0.107896	-0.043866	ACY1
intref	-5.79e-06	0.0001423	-0.04	0.968	-0.0002846	0.000273	ACY1
intmed	-0.0036601	0.0048998	-0.75	0.455	-0.0132636	0.0059434	ACY1
pie	0.0073417	0.0061282	1.2	0.231	-0.0046693	0.0193527	ACY1
te	-0.0765665	0.0155027	-4.94	<0.001	-0.106951	-0.0461818	CES1
cde	-0.0797804	0.0163168	-4.89	<0.001	-0.111761	-0.0478002	CES1
intref	-1.44e-05	0.0002285	-0.06	0.95	-0.0004623	0.0004335	CES1
intmed	-0.0058801	0.005134	-1.15	0.252	-0.0159425	0.0041822	CES1
pie	0.0091084	0.0062298	1.46	0.144	-0.0031017	0.0213186	CES1
te	-0.0788747	0.0155417	-5.08	<0.001	-0.109336	-0.0484136	RBP5
cde	-0.070266	0.0163297	-4.3	<0.001	-0.102272	-0.0382604	RBP5
intref	3.89e-06	0.0002585	0.02	0.988	-0.0005028	0.0005106	RBP5
intmed	-0.0064127	0.0050152	-1.28	0.201	-0.0162423	0.003417	RBP5
pie	-0.0021999	0.0059236	-0.37	0.71	-0.01381	0.0094102	RBP5
te	-0.0800286	0.015527	-5.15	<0.001	-0.110461	-0.0495963	FURIN
cde	-0.0755228	0.0162573	-4.65	<0.001	-0.107387	-0.0436591	FURIN
intref	1.02e-05	0.0002266	0.04	0.964	-0.000434	0.0004543	FURIN
intmed	-0.0055033	0.0049777	-1.11	0.269	-0.0152595	0.0042528	FURIN
pie	0.0009874	0.0057228	0.17	0.863	-0.0102292	0.012204	FURIN
te	-0.0767544	0.0154977	-4.95	<0.001	-0.107129	-0.0463795	GUSB
cde	-0.0717108	0.0162146	-4.42	<0.001	-0.103491	-0.0399307	GUSB
intref	-1.28e-05	0.0001409	-0.09	0.927	-0.0002889	0.0002633	GUSB
intmed	-0.003401	0.0046525	-0.73	0.465	-0.0125198	0.0057177	GUSB
pie	-0.0016297	0.0057715	-0.28	0.778	-0.0129417	0.0096822	GUSB
te	-0.0698561	0.015583	-4.48	<0.001	-0.100398	-0.0393139	GSTA1
cde	-0.0726433	0.0162046	-4.48	<0.001	-0.104404	-0.0408829	GSTA1
intref	-1.87e-06	3.38e-05	-0.06	0.956	-6.82e-05	6.44e-05	GSTA1
intmed	-0.0007447	0.0048391	-0.15	0.878	-0.0102291	0.0087397	GSTA1
pie	0.0035337	0.0056108	0.63	0.529	-0.0074632	0.0145306	GSTA1
te	-0.0721138	0.0157214	-4.59	<0.001	-0.102927	-0.0413004	ADH4
cde	-0.0792416	0.0162579	-4.87	<0.001	-0.111106	-0.0473767	ADH4
intref	-7.3e-06	7.25e-05	-0.1	0.92	-0.0001495	0.0001349	ADH4
intmed	-0.0015903	0.0048034	-0.33	0.741	-0.0110047	0.0078242	ADH4
pie	0.0087254	0.0055211	1.58	0.114	-0.0020958	0.0195465	ADH4
te	-0.0812791	0.0154967	-5.24	<0.001	-0.111652	-0.0509061	PAMR1
cde	-0.0759212	0.0160522	-4.73	<0.001	-0.107383	-0.0444595	PAMR1
intref	1.2e-05	0.0002907	0.04	0.967	-0.0005578	0.0005818	PAMR1
intmed	-0.0066112	0.004543	-1.46	0.146	-0.0155154	0.002293	PAMR1
pie	0.0012413	0.0053399	0.23	0.816	-0.0092248	0.0117073	PAMR1
te	-0.0723457	0.0156783	-4.61	<0.001	-0.103074	-0.0416168	SSC4D
cde	-0.0699453	0.0160629	-4.35	<0.001	-0.101428	-0.0384626	SSC4D
intref	-4.63e-06	0.0001304	-0.04	0.972	-0.0002603	0.000251	SSC4D
intmed	-0.0029292	0.0044752	-0.65	0.513	-0.0117003	0.005842	SSC4D
pie	0.0005334	0.0053897	0.1	0.921	-0.0100302	0.0110971	SSC4D
te	-0.0778475	0.0157347	-4.95	<0.001	-0.108687	-0.0470081	SSC5D
cde	-0.06822	0.0159861	-4.27	<0.001	-0.0995522	-0.0368878	SSC5D
intref	-3.58e-06	0.000212	-0.02	0.987	-0.0004191	0.0004119	SSC5D
intmed	-0.0047389	0.0045069	-1.05	0.293	-0.0135723	0.0040944	SSC5D
pie	-0.004885	0.005231	-0.93	0.35	-0.0151376	0.0053676	SSC5D
te	-0.0799203	0.0154501	-5.17	<0.001	-0.110202	-0.0496385	HGF
cde	-0.0755569	0.0160205	-4.72	<0.001	-0.106957	-0.0441572	HGF
intref	-9.36e-06	0.0003388	-0.03	0.978	-0.0006734	0.0006547	HGF
intmed	-0.0075926	0.0045793	-1.66	0.097	-0.0165679	0.0013827	HGF
pie	0.0032386	0.0052294	0.62	0.536	-0.0070109	0.013488	HGF
te	-0.0782398	0.0154798	-5.05	<0.001	-0.10858	-0.0478998	ADM
cde	-0.0689645	0.015993	-4.31	<0.001	-0.10031	-0.0376187	ADM
intref	-1.37e-05	0.0002253	-0.06	0.952	-0.0004552	0.0004279	ADM
intmed	-0.0049707	0.0043212	-1.15	0.25	-0.0134401	0.0034986	ADM
pie	-0.0042909	0.005166	-0.83	0.406	-0.0144161	0.0058343	ADM
te	-0.074971	0.0156175	-4.8	<0.001	-0.105581	-0.0443612	PRCP
cde	-0.0815779	0.0160291	-5.09	<0.001	-0.112994	-0.0501614	PRCP
intref	5.95e-08	1.34e-05	0	0.996	-2.62e-05	2.63e-05	PRCP
intmed	1.92e-05	0.0043049	0	0.996	-0.0084183	0.0084566	PRCP
pie	0.0065877	0.0051702	1.27	0.203	-0.0035457	0.0167211	PRCP
te	-0.0774163	0.0155024	-4.99	<0.001	-0.1078	-0.0470321	IL1RN
cde	-0.0761211	0.0160199	-4.75	<0.001	-0.107519	-0.0447227	IL1RN
intref	-4.4e-06	0.0001667	-0.03	0.979	-0.0003311	0.0003223	IL1RN
intmed	-0.0036124	0.0045888	-0.79	0.431	-0.0126063	0.0053815	IL1RN
pie	0.0023216	0.0051341	0.45	0.651	-0.0077411	0.0123844	IL1RN
te	-0.0770543	0.0156091	-4.94	<0.001	-0.107648	-0.046461	ASGR1
cde	-0.0605131	0.0161059	-3.76	<0.001	-0.0920801	-0.0289462	ASGR1
intref	-1.26e-07	0.0003418	0	1	-0.0006701	0.0006698	ASGR1
intmed	-0.0073573	0.0046112	-1.6	0.111	-0.0163951	0.0016804	ASGR1
pie	-0.0091838	0.0051232	-1.79	0.073	-0.019225	0.0008575	ASGR1
te	-0.0803288	0.0154823	-5.19	<0.001	-0.110674	-0.0499839	ADAMTS15
cde	-0.0753157	0.0160715	-4.69	<0.001	-0.106815	-0.0438161	ADAMTS15
intref	4.97e-06	0.0003853	0.01	0.99	-0.0007503	0.0007602	ADAMTS15
intmed	-0.0081927	0.0043152	-1.9	0.058	-0.0166503	0.000265	ADAMTS15
pie	0.0031746	0.0050307	0.63	0.528	-0.0066853	0.0130346	ADAMTS15
te	-0.0791916	0.015712	-5.04	<0.001	-0.109987	-0.0483966	F7
cde	-0.0642099	0.0159034	-4.04	<0.001	-0.09538	-0.0330397	F7
intref	-6.49e-06	0.000305	-0.02	0.983	-0.0006043	0.0005913	F7
intmed	-0.0064761	0.0046042	-1.41	0.16	-0.0155001	0.0025479	F7
pie	-0.0084992	0.0049883	-1.7	0.088	-0.0182761	0.0012778	F7
te	-0.0825324	0.0156426	-5.28	<0.001	-0.113191	-0.0518735	CNTN3
cde	-0.0784493	0.0158993	-4.93	<0.001	-0.109611	-0.0472872	CNTN3
intref	1.17e-05	0.000306	0.04	0.969	-0.0005879	0.0006114	CNTN3
intmed	-0.0064602	0.0041853	-1.54	0.123	-0.0146632	0.0017428	CNTN3
pie	0.0023654	0.0049698	0.48	0.634	-0.0073752	0.0121059	CNTN3
te	-0.0774335	0.0153748	-5.04	<0.001	-0.107567	-0.0472994	GGT1
cde	-0.0738754	0.0159103	-4.64	<0.001	-0.105059	-0.0426917	GGT1
intref	1.16e-06	3.97e-05	0.03	0.977	-7.67e-05	7.91e-05	GGT1
intmed	-0.0008311	0.0042164	-0.2	0.844	-0.009095	0.0074329	GGT1
pie	-0.0027281	0.0050737	-0.54	0.591	-0.0126724	0.0072161	GGT1
te	-0.0827475	0.0155883	-5.31	<0.001	-0.1133	-0.0521949	INHBC
cde	-0.0711051	0.015927	-4.46	<0.001	-0.102321	-0.0398887	INHBC
intref	1.4e-05	0.0003638	0.04	0.969	-0.000699	0.000727	INHBC
intmed	-0.0076982	0.0045275	-1.7	0.089	-0.0165719	0.0011754	INHBC
pie	-0.0039581	0.0049812	-0.79	0.427	-0.0137211	0.0058049	INHBC
te	-0.0749586	0.0156367	-4.79	<0.001	-0.105606	-0.0443112	GSTA3
cde	-0.0804095	0.0161612	-4.98	<0.001	-0.112085	-0.0487341	GSTA3
intref	5.76e-07	1.99e-05	0.03	0.977	-3.83e-05	3.95e-05	GSTA3
intmed	0.0003873	0.0044897	0.09	0.931	-0.0084123	0.0091869	GSTA3
pie	0.0050631	0.0051091	0.99	0.322	-0.0049506	0.0150768	GSTA3
te	-0.0781226	0.0154162	-5.07	<0.001	-0.108338	-0.0479074	SCLY
cde	-0.0804101	0.0157919	-5.09	<0.001	-0.111362	-0.0494586	SCLY
intref	-8.15e-06	0.0002539	-0.03	0.974	-0.0005058	0.0004895	SCLY
intmed	-0.0049661	0.0041087	-1.21	0.227	-0.0130191	0.0030868	SCLY
pie	0.0072618	0.0046048	1.58	0.115	-0.0017634	0.0162871	SCLY
te	-0.0775457	0.0156073	-4.97	<0.001	-0.108135	-0.046956	TFPI
cde	-0.0798355	0.0157806	-5.06	<0.001	-0.110765	-0.0489061	TFPI
intref	-4.12e-07	0.0001902	0	0.998	-0.0003732	0.0003724	TFPI
intmed	-0.0036719	0.0039706	-0.92	0.355	-0.011454	0.0041103	TFPI
pie	0.005962	0.0045458	1.31	0.19	-0.0029476	0.0148716	TFPI
te	-0.0767721	0.0153601	-5	<0.001	-0.106877	-0.0466668	KRT18
cde	-0.0768833	0.0159053	-4.83	<0.001	-0.108057	-0.0457096	KRT18
intref	2.18e-06	0.000185	0.01	0.991	-0.0003604	0.0003648	KRT18
intmed	-0.0035932	0.0039277	-0.91	0.36	-0.0112914	0.004105	KRT18
pie	0.0037022	0.0047017	0.79	0.431	-0.0055129	0.0129174	KRT18
te	-0.0767912	0.0152743	-5.03	<0.001	-0.106728	-0.0468541	OXT
cde	-0.0647081	0.0157696	-4.1	<0.001	-0.095616	-0.0338002	OXT
intref	-4.34e-06	0.0002113	-0.02	0.984	-0.0004185	0.0004098	OXT
intmed	-0.0040902	0.0041257	-0.99	0.321	-0.0121765	0.0039961	OXT
pie	-0.0079885	0.0045281	-1.76	0.078	-0.0168634	0.0008864	OXT
te	-0.0756146	0.0153645	-4.92	<0.001	-0.105729	-0.0455008	KYNU
cde	-0.0763508	0.015779	-4.84	<0.001	-0.107277	-0.0454246	KYNU
intref	-1.83e-06	7.77e-05	-0.02	0.981	-0.0001541	0.0001505	KYNU
intmed	-0.0014806	0.0039581	-0.37	0.708	-0.0092382	0.0062771	KYNU
pie	0.0022186	0.0044597	0.5	0.619	-0.0065222	0.0109594	KYNU
te	-0.0792036	0.0154847	-5.11	<0.001	-0.109553	-0.0488541	NOMO1
cde	-0.0698351	0.0157422	-4.44	<0.001	-0.100689	-0.0389808	NOMO1
intref	6.44e-06	0.000189	0.03	0.973	-0.000364	0.0003769	NOMO1
intmed	-0.0035497	0.0040539	-0.88	0.381	-0.0114951	0.0043957	NOMO1
pie	-0.0058252	0.0044241	-1.32	0.188	-0.0144964	0.002846	NOMO1
te	-0.0714691	0.0156407	-4.57	<0.001	-0.102124	-0.0408139	COL4A1
cde	-0.0635822	0.0157825	-4.03	<0.001	-0.0945154	-0.032649	COL4A1
intref	-2.94e-06	9.95e-05	-0.03	0.976	-0.0001979	0.000192	COL4A1
intmed	-0.0018594	0.0040967	-0.45	0.65	-0.0098887	0.0061699	COL4A1
pie	-0.0060246	0.0044157	-1.36	0.172	-0.0146791	0.0026299	COL4A1
te	-0.0748086	0.0154807	-4.83	<0.001	-0.10515	-0.0444669	IL18R1
cde	-0.0668978	0.0157239	-4.25	<0.001	-0.0977161	-0.0360795	IL18R1
intref	-3.4e-07	1.56e-05	-0.02	0.983	-3.09e-05	3.02e-05	IL18R1
intmed	-0.0002756	0.0040115	-0.07	0.945	-0.0081381	0.0075868	IL18R1
pie	-0.0076348	0.0043671	-1.75	0.08	-0.0161941	0.0009245	IL18R1
te	-0.0776645	0.0156255	-4.97	<0.001	-0.10829	-0.0470391	SEMA3F
cde	-0.0702567	0.0157568	-4.46	<0.001	-0.101139	-0.039374	SEMA3F
intref	-1.33e-05	0.0004544	-0.03	0.977	-0.0009039	0.0008774	SEMA3F
intmed	-0.0083784	0.0040141	-2.09	0.037	-0.0162459	-0.0005109	SEMA3F
pie	0.0009839	0.0043345	0.23	0.82	-0.0075116	0.0094794	SEMA3F
te	-0.07528	0.0152527	-4.94	<0.001	-0.105175	-0.0453853	IGSF3
cde	-0.0751911	0.015871	-4.74	<0.001	-0.106298	-0.0440846	IGSF3
intref	9.43e-07	8.55e-05	0.01	0.991	-0.0001665	0.0001684	IGSF3
intmed	-0.0015533	0.0037066	-0.42	0.675	-0.008818	0.0057115	IGSF3
pie	0.0014634	0.0044424	0.33	0.742	-0.0072436	0.0101703	IGSF3
te	-0.0838478	0.0157443	-5.33	<0.001	-0.114706	-0.0529895	PROC
cde	-0.0715417	0.0156789	-4.56	<0.001	-0.102272	-0.0408117	PROC
intref	-7.26e-06	0.0005323	-0.01	0.989	-0.0010505	0.001036	PROC
intmed	-0.0096043	0.0039972	-2.4	0.016	-0.0174388	-0.0017698	PROC
pie	-0.0026946	0.0042216	-0.64	0.523	-0.0109688	0.0055796	PROC
te	-0.0776086	0.0154025	-5.04	<0.001	-0.107797	-0.0474202	FSTL3
cde	-0.0738549	0.0158215	-4.67	<0.001	-0.104864	-0.0428454	FSTL3
intref	-6.75e-06	0.000175	-0.04	0.969	-0.0003497	0.0003362	FSTL3
intmed	-0.00316	0.0037562	-0.84	0.4	-0.0105221	0.0042021	FSTL3
pie	-0.0005869	0.0042857	-0.14	0.891	-0.0089867	0.0078128	FSTL3
te	-0.0802899	0.0154366	-5.2	<0.001	-0.110545	-0.0500347	ITGA5
cde	-0.0767594	0.0156884	-4.89	<0.001	-0.107508	-0.0460107	ITGA5
intref	8.86e-06	0.0002717	0.03	0.974	-0.0005236	0.0005414	ITGA5
intmed	-0.0048827	0.003838	-1.27	0.203	-0.012405	0.0026395	ITGA5
pie	0.0013434	0.0042237	0.32	0.75	-0.0069348	0.0096217	ITGA5
te	-0.0783621	0.0155261	-5.05	<0.001	-0.108793	-0.0479314	CD99L2
cde	-0.0731634	0.0156908	-4.66	<0.001	-0.103917	-0.04241	CD99L2
intref	4.3e-06	0.000132	0.03	0.974	-0.0002544	0.000263	CD99L2
intmed	-0.0023712	0.0039995	-0.59	0.553	-0.01021	0.0054677	CD99L2
pie	-0.0028318	0.0042275	-0.67	0.503	-0.0111176	0.0054539	CD99L2
te	-0.0814456	0.0157532	-5.17	<0.001	-0.112321	-0.0505698	CTSD
cde	-0.065408	0.016242	-4.03	<0.001	-0.0972418	-0.0335742	CTSD
intref	6.23e-06	0.0004473	0.01	0.989	-0.0008705	0.0008829	CTSD
intmed	-0.0079771	0.0038883	-2.05	0.04	-0.015598	-0.0003562	CTSD
pie	-0.0080667	0.0045702	-1.77	0.078	-0.0170241	0.0008906	CTSD
te	-0.0783258	0.015538	-5.04	<0.001	-0.10878	-0.0478717	CCL22
cde	-0.080357	0.0158668	-5.06	<0.001	-0.111455	-0.0492587	CCL22
intref	7.27e-06	9.22e-05	0.08	0.937	-0.0001733	0.0001879	CCL22
intmed	-0.0016039	0.0038396	-0.42	0.676	-0.0091294	0.0059215	CCL22
pie	0.0036279	0.0042379	0.86	0.392	-0.0046782	0.011934	CCL22
te	-0.0780298	0.0154206	-5.06	<0.001	-0.108254	-0.047806	CLMP
cde	-0.077239	0.0156639	-4.93	<0.001	-0.10794	-0.0465383	CLMP
intref	-1.17e-05	0.0002378	-0.05	0.961	-0.0004777	0.0004544	CLMP
intmed	-0.004241	0.0036115	-1.17	0.24	-0.0113194	0.0028374	CLMP
pie	0.0034618	0.0041709	0.83	0.407	-0.0047131	0.0116367	CLMP
te	-0.0791668	0.0154685	-5.12	<0.001	-0.109484	-0.0488491	LGALS9
cde	-0.072239	0.0157115	-4.6	<0.001	-0.103033	-0.0414449	LGALS9
intref	-4.26e-06	0.0003103	-0.01	0.989	-0.0006124	0.0006039	LGALS9
intmed	-0.0054907	0.0037453	-1.47	0.143	-0.0128314	0.00185	LGALS9
pie	-0.0014328	0.0041684	-0.34	0.731	-0.0096027	0.006737	LGALS9
te	-0.0772046	0.0153852	-5.02	<0.001	-0.107359	-0.0470501	RTN4R
cde	-0.0676738	0.0156651	-4.32	<0.001	-0.0983767	-0.0369708	RTN4R
intref	-1.07e-05	0.0002188	-0.05	0.961	-0.0004394	0.0004181	RTN4R
intmed	-0.0038787	0.0039509	-0.98	0.326	-0.0116223	0.0038649	RTN4R
pie	-0.0056415	0.0041691	-1.35	0.176	-0.0138128	0.0025298	RTN4R
te	-0.0763498	0.0155116	-4.92	<0.001	-0.106752	-0.0459476	CRIP2
cde	-0.0686761	0.0158251	-4.34	<0.001	-0.0996927	-0.0376595	CRIP2
intref	-1.01e-07	0.0003351	0	1	-0.000657	0.0006568	CRIP2
intmed	-0.0058923	0.0036775	-1.6	0.109	-0.0131001	0.0013156	CRIP2
pie	-0.0017813	0.0041702	-0.43	0.669	-0.0099549	0.0063922	CRIP2
te	-0.0740606	0.0153161	-4.84	<0.001	-0.10408	-0.0440417	SELE
cde	-0.0698177	0.0156489	-4.46	<0.001	-0.100489	-0.0391465	SELE
intref	1.94e-06	5.37e-05	0.04	0.971	-0.0001034	0.0001073	SELE
intmed	0.0009392	0.0037381	0.25	0.802	-0.0063873	0.0082657	SELE
pie	-0.0051841	0.0041219	-1.26	0.208	-0.0132628	0.0028946	SELE
te	-0.0800236	0.0152821	-5.24	<0.001	-0.109976	-0.0500713	PON3
cde	-0.0715616	0.015709	-4.56	<0.001	-0.102351	-0.0407725	PON3
intref	-2.08e-09	0.0005659	0	1	-0.0011092	0.0011092	PON3
intmed	-0.0099868	0.0038273	-2.61	0.009	-0.0174882	-0.0024854	PON3
pie	0.0015247	0.0041717	0.37	0.715	-0.0066516	0.009701	PON3
te	-0.0739476	0.0155853	-4.74	<0.001	-0.104494	-0.0434011	LGALS1
cde	-0.0750738	0.0157045	-4.78	<0.001	-0.105854	-0.0442936	LGALS1
intref	-6.9e-06	0.0002485	-0.03	0.978	-0.000494	0.0004802	LGALS1
intmed	-0.0043611	0.003768	-1.16	0.247	-0.0117463	0.0030241	LGALS1
pie	0.0054942	0.0041382	1.33	0.184	-0.0026166	0.0136049	LGALS1
te	-0.0767803	0.0153813	-4.99	<0.001	-0.106927	-0.0466334	IGFBP1
cde	-0.0750103	0.0156213	-4.8	<0.001	-0.105627	-0.0443932	IGFBP1
intref	-5.5e-06	0.0001323	-0.04	0.967	-0.0002647	0.0002537	IGFBP1
intmed	-0.0022845	0.0038033	-0.6	0.548	-0.0097388	0.0051699	IGFBP1
pie	0.00052	0.0040257	0.13	0.897	-0.0073703	0.0084102	IGFBP1
te	-0.0744734	0.0154964	-4.81	<0.001	-0.104846	-0.0441011	SMAD5
cde	-0.0726871	0.015764	-4.61	<0.001	-0.103584	-0.0417902	SMAD5
intref	-2.36e-07	2.28e-05	-0.01	0.992	-4.49e-05	4.44e-05	SMAD5
intmed	0.0003886	0.0035919	0.11	0.914	-0.0066515	0.0074287	SMAD5
pie	-0.0021747	0.0040645	-0.54	0.593	-0.0101411	0.0057916	SMAD5
te	-0.0781408	0.0154943	-5.04	<0.001	-0.108509	-0.0477726	GGH
cde	-0.0776705	0.0158094	-4.91	<0.001	-0.108657	-0.0466846	GGH
intref	-6.67e-06	0.0001412	-0.05	0.962	-0.0002833	0.00027	GGH
intmed	-0.0024133	0.0037145	-0.65	0.516	-0.0096936	0.0048669	GGH
pie	0.0019497	0.0041029	0.48	0.635	-0.0060919	0.0099913	GGH
te	-0.0780049	0.0152457	-5.12	<0.001	-0.107886	-0.0481239	EZR
cde	-0.0765196	0.0156066	-4.9	<0.001	-0.107108	-0.0459313	EZR
intref	-5.9e-06	0.0003262	-0.02	0.986	-0.0006453	0.0006335	EZR
intmed	-0.0055546	0.0035988	-1.54	0.123	-0.0126081	0.0014989	EZR
pie	0.0040752	0.0039674	1.03	0.304	-0.0037007	0.0118511	EZR
te	-0.076766	0.0154326	-4.97	<0.001	-0.107013	-0.0465187	MEGF9
cde	-0.0728081	0.0156118	-4.66	<0.001	-0.103407	-0.0422096	MEGF9
intref	-5.5e-06	0.0001515	-0.04	0.971	-0.0003025	0.0002915	MEGF9
intmed	-0.0025857	0.0036812	-0.7	0.482	-0.0098007	0.0046292	MEGF9
pie	-0.0013667	0.0039813	-0.34	0.731	-0.0091698	0.0064365	MEGF9
te	-0.0814167	0.0155022	-5.25	<0.001	-0.1118	-0.0510328	ACP5
cde	-0.0744953	0.0156731	-4.75	<0.001	-0.105214	-0.0437766	ACP5
intref	-2.85e-05	0.0004458	-0.06	0.949	-0.0009023	0.0008453	ACP5
intmed	-0.0075644	0.0035082	-2.16	0.031	-0.0144405	-0.0006884	ACP5
pie	0.0006715	0.0039903	0.17	0.866	-0.0071492	0.0084923	ACP5
te	-0.0736713	0.0154595	-4.77	<0.001	-0.103971	-0.0433711	LPL
cde	-0.0631588	0.0156574	-4.03	<0.001	-0.0938467	-0.032471	LPL
intref	-6.9e-06	0.0002599	-0.03	0.979	-0.0005163	0.0005025	LPL
intmed	-0.0043619	0.0033246	-1.31	0.19	-0.010878	0.0021541	LPL
pie	-0.0061436	0.0039626	-1.55	0.121	-0.0139102	0.001623	LPL
te	-0.0742912	0.0154788	-4.8	<0.001	-0.104629	-0.0439533	ANGPTL12
cde	-0.0742448	0.0156481	-4.74	<0.001	-0.104915	-0.043575	ANGPTL12
intref	-6.75e-08	9.45e-06	-0.01	0.994	-1.86e-05	1.85e-05	ANGPTL12
intmed	0.0001566	0.0036354	0.04	0.966	-0.0069687	0.0072818	ANGPTL12
pie	-0.0002029	0.0039593	-0.05	0.959	-0.0079629	0.0075571	ANGPTL12
te	-0.0772081	0.015793	-4.89	<0.001	-0.108162	-0.0462544	SLC39A5
cde	-0.0757876	0.0157569	-4.81	<0.001	-0.106671	-0.0449046	SLC39A5
intref	-4.63e-06	9.73e-05	-0.05	0.962	-0.0001953	0.0001861	SLC39A5
intmed	-0.0016087	0.0035835	-0.45	0.653	-0.0086323	0.0054149	SLC39A5
pie	0.0001928	0.0039363	0.05	0.961	-0.0075222	0.0079078	SLC39A5
te	-0.0749337	0.0154405	-4.85	<0.001	-0.105196	-0.0446709	DSG2
cde	-0.071799	0.0155976	-4.6	<0.001	-0.10237	-0.0412282	DSG2
intref	-2.64e-06	8.83e-05	-0.03	0.976	-0.0001757	0.0001704	DSG2
intmed	0.0014521	0.0035673	0.41	0.684	-0.0055396	0.0084438	DSG2
pie	-0.0045842	0.0038835	-1.18	0.238	-0.0121957	0.0030274	DSG2
te	-0.074922	0.0153848	-4.87	<0.001	-0.105076	-0.0447683	HNMT
cde	-0.0725225	0.0157937	-4.59	<0.001	-0.103478	-0.0415674	HNMT
intref	-2.15e-06	0.0002933	-0.01	0.994	-0.0005769	0.0005726	HNMT
intmed	-0.0048256	0.0034684	-1.39	0.164	-0.0116236	0.0019723	HNMT
pie	0.0024282	0.003939	0.62	0.538	-0.0052922	0.0101485	HNMT
te	-0.0832839	0.0155403	-5.36	<0.001	-0.113742	-0.0528256	PLA2G7
cde	-0.0831471	0.0155762	-5.34	<0.001	-0.113676	-0.0526184	PLA2G7
intref	1.19e-05	0.0004029	0.03	0.976	-0.0007778	0.0008017	PLA2G7
intmed	-0.0065816	0.0034605	-1.9	0.057	-0.013364	0.0002008	PLA2G7
pie	0.0064328	0.0038549	1.67	0.095	-0.0011228	0.0139883	PLA2G7
te	-0.0791187	0.0155132	-5.1	<0.001	-0.109524	-0.0487133	IL16
cde	-0.0759369	0.0155818	-4.87	<0.001	-0.106477	-0.0453971	IL16
intref	-5.85e-06	0.0002917	-0.02	0.984	-0.0005777	0.000566	IL16
intmed	-0.0047416	0.0036656	-1.29	0.196	-0.0119261	0.0024429	IL16
pie	0.0015657	0.0037951	0.41	0.68	-0.0058727	0.009004	IL16
te	-0.0795866	0.01536	-5.18	<0.001	-0.109692	-0.0494816	AGRN
cde	-0.075646	0.0156046	-4.85	<0.001	-0.106231	-0.0450616	AGRN
intref	-1.36e-09	0.000412	0	1	-0.0008076	0.0008076	AGRN
intmed	-0.0066683	0.0034506	-1.93	0.053	-0.0134314	9.48e-05	AGRN
pie	0.0027277	0.0037999	0.72	0.473	-0.00472	0.0101755	AGRN
te	-0.0771688	0.015418	-5.01	<0.001	-0.107387	-0.0469502	CST3
cde	-0.0718576	0.0155725	-4.61	<0.001	-0.102379	-0.041336	CST3
intref	-1.47e-06	0.0002335	-0.01	0.995	-0.0004591	0.0004562	CST3
intmed	-0.0037229	0.0033253	-1.12	0.263	-0.0102404	0.0027946	CST3
pie	-0.0015868	0.0037344	-0.42	0.671	-0.0089062	0.0057325	CST3
te	-0.0765397	0.0152904	-5.01	<0.001	-0.106508	-0.046571	CCL16
cde	-0.0772953	0.0155659	-4.97	<0.001	-0.107804	-0.0467867	CCL16
intref	-4.87e-06	0.0001481	-0.03	0.974	-0.0002952	0.0002855	CCL16
intmed	-0.0023544	0.0032782	-0.72	0.473	-0.0087796	0.0040708	CCL16
pie	0.0031149	0.0037155	0.84	0.402	-0.0041674	0.0103972	CCL16
te	-0.0765191	0.0155349	-4.93	<0.001	-0.106967	-0.0460713	LAMP2
cde	-0.0754646	0.0159216	-4.74	<0.001	-0.10667	-0.0442588	LAMP2
intref	7.11e-06	7.68e-05	0.09	0.926	-0.0001434	0.0001576	LAMP2
intmed	0.0011484	0.0034971	0.33	0.743	-0.0057058	0.0080025	LAMP2
pie	-0.00221	0.0037811	-0.58	0.559	-0.0096208	0.0052008	LAMP2
te	-0.0721246	0.0152673	-4.72	<0.001	-0.102048	-0.0422012	CDH2
cde	-0.0716302	0.0156248	-4.58	<0.001	-0.102254	-0.0410062	CDH2
intref	-6.28e-06	0.000254	-0.02	0.98	-0.000504	0.0004915	CDH2
intmed	-0.0039693	0.0030635	-1.3	0.195	-0.0099737	0.002035	CDH2
pie	0.0034812	0.0036864	0.94	0.345	-0.003744	0.0107063	CDH2
te	-0.0745749	0.0154064	-4.84	<0.001	-0.104771	-0.0443789	PLA2G10
cde	-0.0663034	0.0157139	-4.22	<0.001	-0.097102	-0.0355047	PLA2G10
intref	-7.42e-08	0.0002782	0	1	-0.0005453	0.0005452	PLA2G10
intmed	-0.0043198	0.0033816	-1.28	0.201	-0.0109477	0.0023081	PLA2G10
pie	-0.0039516	0.0036945	-1.07	0.285	-0.0111928	0.0032895	PLA2G10
te	-0.0772164	0.0151535	-5.1	<0.001	-0.106917	-0.0475161	STC1
cde	-0.0755595	0.0155225	-4.87	<0.001	-0.105983	-0.0451359	STC1
intref	-5.65e-06	0.0003422	-0.02	0.987	-0.0006763	0.000665	STC1
intmed	-0.0053218	0.003132	-1.7	0.089	-0.0114604	0.0008168	STC1
pie	0.0036705	0.0036357	1.01	0.313	-0.0034553	0.0107963	STC1
te	-0.0806384	0.0155932	-5.17	<0.001	-0.111201	-0.0500762	IL13RA1
cde	-0.0710582	0.0158981	-4.47	<0.001	-0.102218	-0.0398985	IL13RA1
intref	-1.84e-05	0.0003677	-0.05	0.96	-0.0007391	0.0007022	IL13RA1
intmed	-0.0057235	0.0034652	-1.65	0.099	-0.0125151	0.0010681	IL13RA1
pie	-0.0038383	0.0037735	-1.02	0.309	-0.0112342	0.0035577	IL13RA1
te	-0.0762791	0.0154143	-4.95	<0.001	-0.106491	-0.0460676	SNCG
cde	-0.0695643	0.0157048	-4.43	<0.001	-0.100345	-0.0387836	SNCG
intref	-1.16e-07	0.0004362	0	1	-0.000855	0.0008548	SNCG
intmed	-0.0067421	0.0033948	-1.99	0.047	-0.0133958	-8.85e-05	SNCG
pie	2.75e-05	0.0036666	0.01	0.994	-0.0071589	0.0072138	SNCG
te	-0.0794031	0.015297	-5.19	<0.001	-0.109385	-0.0494215	COL6A3
cde	-0.0721557	0.0155233	-4.65	<0.001	-0.102581	-0.0417306	COL6A3
intref	-1.3e-05	0.0004043	-0.03	0.974	-0.0008055	0.0007794	COL6A3
intmed	-0.0063025	0.0034098	-1.85	0.065	-0.0129855	0.0003805	COL6A3
pie	-0.0009318	0.0036226	-0.26	0.797	-0.0080319	0.0061683	COL6A3
te	-0.0777967	0.015333	-5.07	<0.001	-0.107849	-0.0477446	CRHBP
cde	-0.0804116	0.0156201	-5.15	<0.001	-0.111027	-0.0497967	CRHBP
intref	5.22e-07	5.1e-05	0.01	0.992	-9.95e-05	0.0001005	CRHBP
intmed	-0.0007777	0.0031956	-0.24	0.808	-0.007041	0.0054856	CRHBP
pie	0.0033921	0.0036038	0.94	0.347	-0.0036712	0.0104553	CRHBP
te	-0.0802566	0.0152832	-5.25	<0.001	-0.110211	-0.050302	GFRA1
cde	-0.0648748	0.0155313	-4.18	<0.001	-0.0953156	-0.034434	GFRA1
intref	-1.8e-05	0.0005637	-0.03	0.975	-0.0011228	0.0010868	GFRA1
intmed	-0.0086355	0.0033724	-2.56	0.01	-0.0152453	-0.0020257	GFRA1
pie	-0.0067283	0.0036074	-1.87	0.062	-0.0137987	0.0003421	GFRA1
te	-0.0744073	0.0152134	-4.89	<0.001	-0.104225	-0.0445895	GOLM2
cde	-0.069177	0.0155021	-4.46	<0.001	-0.0995605	-0.0387935	GOLM2
intref	-1.68e-07	1.1e-05	-0.02	0.988	-2.17e-05	2.14e-05	GOLM2
intmed	-0.0001583	0.0032565	-0.05	0.961	-0.006541	0.0062243	GOLM2
pie	-0.0050717	0.0035394	-1.43	0.152	-0.0120088	0.0018653	GOLM2
te	-0.0778306	0.0154717	-5.03	<0.001	-0.108155	-0.0475067	EPHA1
cde	-0.0723824	0.0155662	-4.65	<0.001	-0.102891	-0.0418733	EPHA1
intref	-3.48e-06	0.0001873	-0.02	0.985	-0.0003705	0.0003636	EPHA1
intmed	-0.0028438	0.0031671	-0.9	0.369	-0.0090511	0.0033636	EPHA1
pie	-0.002601	0.0035811	-0.73	0.468	-0.0096199	0.0044179	EPHA1
te	-0.0767131	0.0153046	-5.01	<0.001	-0.106709	-0.0467166	ESM1
cde	-0.0710188	0.0156185	-4.55	<0.001	-0.10163	-0.0404072	ESM1
intref	-5.62e-07	5.56e-05	-0.01	0.992	-0.0001095	0.0001084	ESM1
intmed	0.0008382	0.0032807	0.26	0.798	-0.0055918	0.0072682	ESM1
pie	-0.0065318	0.0035809	-1.82	0.068	-0.0135502	0.0004866	ESM1
te	-0.0790686	0.015508	-5.1	<0.001	-0.109464	-0.0486735	SMOC1
cde	-0.0751661	0.0155035	-4.85	<0.001	-0.105552	-0.0447797	SMOC1
intref	-1.19e-05	0.0002848	-0.04	0.967	-0.0005701	0.0005464	SMOC1
intmed	-0.0043132	0.0032287	-1.34	0.182	-0.0106413	0.002015	SMOC1
pie	0.0004225	0.0035397	0.12	0.905	-0.0065153	0.0073603	SMOC1
te	-0.0791529	0.0154497	-5.12	<0.001	-0.109434	-0.048872	CD4
cde	-0.0718862	0.0157185	-4.57	<0.001	-0.102694	-0.0410784	CD4
intref	-1.23e-05	0.0003659	-0.03	0.973	-0.0007294	0.0007047	CD4
intmed	-0.0054954	0.0033809	-1.63	0.104	-0.0121218	0.0011311	CD4
pie	-0.001759	0.0035651	-0.49	0.622	-0.0087465	0.0052285	CD4
te	-0.0738483	0.0155271	-4.76	<0.001	-0.104281	-0.0434158	SFRP1
cde	-0.0695459	0.015656	-4.44	<0.001	-0.100231	-0.0388606	SFRP1
intref	1.12e-06	0.0002703	0	0.997	-0.0005287	0.0005309	SFRP1
intmed	-0.0040356	0.0032772	-1.23	0.218	-0.0104589	0.0023877	SFRP1
pie	-0.000268	0.0035512	-0.08	0.94	-0.0072282	0.0066923	SFRP1
te	-0.0679418	0.0155514	-4.37	<0.001	-0.0984221	-0.0374615	CDHR5
cde	-0.073434	0.015556	-4.72	<0.001	-0.103923	-0.0429447	CDHR5
intref	2.74e-06	0.0001164	0.02	0.981	-0.0002254	0.0002309	CDHR5
intmed	0.0017352	0.0033786	0.51	0.608	-0.0048866	0.0083571	CDHR5
pie	0.0037542	0.0035215	1.07	0.286	-0.0031478	0.0106561	CDHR5
te	-0.0774858	0.0152613	-5.08	<0.001	-0.107397	-0.0475743	FGFR2
cde	-0.0767691	0.0156172	-4.92	<0.001	-0.107378	-0.04616	FGFR2
intref	3.84e-06	0.0001391	0.03	0.978	-0.0002688	0.0002764	FGFR2
intmed	-0.0020787	0.0030888	-0.67	0.501	-0.0081327	0.0039752	FGFR2
pie	0.0013583	0.0035279	0.39	0.7	-0.0055562	0.0082728	FGFR2
te	-0.0794118	0.0154359	-5.14	<0.001	-0.109666	-0.049158	ERBB3
cde	-0.070996	0.0155838	-4.56	<0.001	-0.10154	-0.0404522	ERBB3
intref	-7.77e-06	0.0002922	-0.03	0.979	-0.0005804	0.0005649	ERBB3
intmed	-0.0043049	0.0032582	-1.32	0.186	-0.0106909	0.002081	ERBB3
pie	-0.0041032	0.0034955	-1.17	0.24	-0.0109541	0.0027478	ERBB3
te	-0.082882	0.0154012	-5.38	<0.001	-0.113068	-0.0526962	IGF2R
cde	-0.0690075	0.0154891	-4.46	<0.001	-0.0993656	-0.0386493	IGF2R
intref	1.34e-05	0.0004955	0.03	0.978	-0.0009578	0.0009846	IGF2R
intmed	-0.0073673	0.0032457	-2.27	0.023	-0.0137287	-0.0010059	IGF2R
pie	-0.0065206	0.0035163	-1.85	0.064	-0.0134124	0.0003713	IGF2R
te	-0.0747787	0.0155941	-4.8	<0.001	-0.105343	-0.0442148	CREG1
cde	-0.0726495	0.0157487	-4.61	<0.001	-0.103516	-0.0417826	CREG1
intref	1.85e-06	6.29e-05	0.03	0.977	-0.0001215	0.0001252	CREG1
intmed	0.0009323	0.0034567	0.27	0.787	-0.0058427	0.0077074	CREG1
pie	-0.0030634	0.003565	-0.86	0.39	-0.0100508	0.003924	CREG1
te	-0.0730438	0.0154922	-4.71	<0.001	-0.103408	-0.0426796	CA5A
cde	-0.0737788	0.0156784	-4.71	<0.001	-0.104508	-0.0430496	CA5A
intref	-1.24e-05	0.0001837	-0.07	0.946	-0.0003725	0.0003477	CA5A
intmed	-0.0027008	0.0032564	-0.83	0.407	-0.0090833	0.0036817	CA5A
pie	0.0034482	0.0035448	0.97	0.331	-0.0034995	0.010396	CA5A
te	-0.0698511	0.0155213	-4.5	<0.001	-0.100272	-0.0394299	C19ORF12
cde	-0.0724402	0.0157653	-4.59	<0.001	-0.10334	-0.0415409	C19ORF12
intref	-2.36e-06	4.41e-05	-0.05	0.957	-8.89e-05	8.41e-05	C19ORF12
intmed	0.0006175	0.0033119	0.19	0.852	-0.0058737	0.0071087	C19ORF12
pie	0.0019739	0.0035691	0.55	0.58	-0.0050215	0.0089693	C19ORF12
te	-0.0770691	0.0154729	-4.98	<0.001	-0.107396	-0.0467427	NPY
cde	-0.0767025	0.0154706	-4.96	<0.001	-0.107024	-0.0463807	NPY
intref	-6.93e-06	0.000174	-0.04	0.968	-0.000348	0.0003341	NPY
intmed	-0.0025214	0.0031202	-0.81	0.419	-0.008637	0.0035941	NPY
pie	0.0021618	0.0034063	0.63	0.526	-0.0045145	0.0088381	NPY
te	-0.0757883	0.0152809	-4.96	<0.001	-0.105738	-0.0458383	MFAP5
cde	-0.0766065	0.0154762	-4.95	<0.001	-0.106939	-0.0462737	MFAP5
intref	-2.81e-06	9.3e-05	-0.03	0.976	-0.000185	0.0001794	MFAP5
intmed	-0.0013596	0.0031518	-0.43	0.666	-0.0075372	0.0048179	MFAP5
pie	0.0021807	0.0034093	0.64	0.522	-0.0045014	0.0088628	MFAP5
te	-0.0753749	0.0152612	-4.94	<0.001	-0.105286	-0.0454635	IL6
cde	-0.0696601	0.0157161	-4.43	<0.001	-0.100463	-0.0388572	IL6
intref	8.86e-07	0.0001006	0.01	0.993	-0.0001963	0.0001981	IL6
intmed	-0.0014595	0.0031035	-0.47	0.638	-0.0075422	0.0046232	IL6
pie	-0.0042562	0.0034483	-1.23	0.217	-0.0110148	0.0025024	IL6
te	-0.0771981	0.0155133	-4.98	<0.001	-0.107604	-0.0467925	P4HB
cde	-0.0726623	0.0156614	-4.64	<0.001	-0.103358	-0.0419664	P4HB
intref	2.03e-06	0.0001197	0.02	0.986	-0.0002326	0.0002366	P4HB
intmed	-0.0017281	0.0033162	-0.52	0.602	-0.0082277	0.0047715	P4HB
pie	-0.0028097	0.003437	-0.82	0.414	-0.0095461	0.0039267	P4HB
te	-0.0734473	0.0154954	-4.74	<0.001	-0.103818	-0.0430768	PLIN1
cde	-0.0663164	0.0157565	-4.21	<0.001	-0.0971985	-0.0354342	PLIN1
intref	1.85e-05	0.0003369	0.05	0.956	-0.0006418	0.0006787	PLIN1
intmed	-0.0048387	0.0030766	-1.57	0.116	-0.0108688	0.0011914	PLIN1
pie	-0.0023107	0.0034827	-0.66	0.507	-0.0091366	0.0045152	PLIN1
te	-0.0764545	0.0153546	-4.98	<0.001	-0.106549	-0.0463599	MME
cde	-0.0766096	0.0155974	-4.91	<0.001	-0.10718	-0.0460393	MME
intref	1.53e-06	0.0001754	0.01	0.993	-0.0003422	0.0003453	MME
intmed	-0.0025168	0.0032179	-0.78	0.434	-0.0088239	0.0037902	MME
pie	0.0026704	0.0034226	0.78	0.435	-0.0040377	0.0093785	MME
te	-0.0706213	0.0153785	-4.59	<0.001	-0.100763	-0.04048	ACE2
cde	-0.0643935	0.0156495	-4.11	<0.001	-0.095066	-0.0337211	ACE2
intref	1.92e-06	3.22e-05	0.06	0.952	-6.11e-05	6.5e-05	ACE2
intmed	0.0004187	0.0029517	0.14	0.887	-0.0053666	0.0062041	ACE2
pie	-0.0066484	0.0035852	-1.85	0.064	-0.0136753	0.0003785	ACE2
te	-0.079985	0.0152934	-5.23	<0.001	-0.10996	-0.0500104	COLEC12
cde	-0.0764601	0.0155605	-4.91	<0.001	-0.106958	-0.045962	COLEC12
intref	2.86e-06	0.0002971	0.01	0.992	-0.0005795	0.0005852	COLEC12
intmed	-0.0042628	0.0030814	-1.38	0.167	-0.0103022	0.0017767	COLEC12
pie	0.0007351	0.0033823	0.22	0.828	-0.0058941	0.0073642	COLEC12
te	-0.0757632	0.0152006	-4.98	<0.001	-0.105556	-0.0459705	PLTP
cde	-0.0738716	0.015513	-4.76	<0.001	-0.104276	-0.0434667	PLTP
intref	-5.04e-06	0.0001393	-0.04	0.971	-0.0002781	0.000268	PLTP
intmed	-0.0019806	0.0031306	-0.63	0.527	-0.0081165	0.0041553	PLTP
pie	9.41e-05	0.0033388	0.03	0.978	-0.0064499	0.006638	PLTP
te	-0.0798823	0.0153542	-5.2	<0.001	-0.109976	-0.0497885	C2
cde	-0.0716805	0.0154865	-4.63	<0.001	-0.102033	-0.0413274	C2
intref	-5.71e-06	0.000533	-0.01	0.991	-0.0010504	0.001039	C2
intmed	-0.0075518	0.0030834	-2.45	0.014	-0.0135952	-0.0015083	C2
pie	-0.0006443	0.0033572	-0.19	0.848	-0.0072243	0.0059357	C2
te	-0.0714647	0.0152208	-4.7	<0.001	-0.101297	-0.0416324	SIGLEC7
cde	-0.0709054	0.0155961	-4.55	<0.001	-0.101473	-0.0403376	SIGLEC7
intref	-5.79e-06	0.0002593	-0.02	0.982	-0.000514	0.0005024	SIGLEC7
intmed	-0.0036625	0.0029765	-1.23	0.219	-0.0094964	0.0021714	SIGLEC7
pie	0.003109	0.0033281	0.93	0.35	-0.003414	0.009632	SIGLEC7
te	-0.0741853	0.0154343	-4.81	<0.001	-0.104436	-0.0439347	CCDC80
cde	-0.0668012	0.0155123	-4.31	<0.001	-0.0972048	-0.0363976	CCDC80
intref	-7.24e-06	0.0003236	-0.02	0.982	-0.0006415	0.000627	CCDC80
intmed	-0.0045771	0.0029642	-1.54	0.123	-0.0103868	0.0012325	CCDC80
pie	-0.0027997	0.0033303	-0.84	0.401	-0.009327	0.0037275	CCDC80
te	-0.0785919	0.0154111	-5.1	<0.001	-0.108797	-0.0483866	DPT
cde	-0.0799017	0.0154331	-5.18	<0.001	-0.11015	-0.0496533	DPT
intref	-7.55e-06	0.0002568	-0.03	0.977	-0.0005108	0.0004957	DPT
intmed	-0.0036468	0.0030178	-1.21	0.227	-0.0095617	0.002268	DPT
pie	0.0049641	0.0033186	1.5	0.135	-0.0015403	0.0114685	DPT
te	-0.0740418	0.0153912	-4.81	<0.001	-0.104208	-0.0438755	SKAP1
cde	-0.0672555	0.0156582	-4.3	<0.001	-0.0979449	-0.036566	SKAP1
intref	-2.02e-06	0.0002473	-0.01	0.993	-0.0004867	0.0004827	SKAP1
intmed	-0.0034717	0.0031252	-1.11	0.267	-0.0095971	0.0026536	SKAP1
pie	-0.0033126	0.0033442	-0.99	0.322	-0.0098671	0.003242	SKAP1
te	-0.0791814	0.0152001	-5.21	<0.001	-0.108973	-0.0493898	MFGE8
cde	-0.0779175	0.0154615	-5.04	<0.001	-0.108221	-0.0476136	MFGE8
intref	9.27e-06	0.0003685	0.03	0.98	-0.0007129	0.0007315	MFGE8
intmed	-0.0051066	0.0029956	-1.7	0.088	-0.0109778	0.0007646	MFGE8
pie	0.0038335	0.0033091	1.16	0.247	-0.0026522	0.0103192	MFGE8
te	-0.0757294	0.0152091	-4.98	<0.001	-0.105539	-0.0459201	ICAM1
cde	-0.0708331	0.0155349	-4.56	<0.001	-0.101281	-0.0403852	ICAM1
intref	-5.04e-06	0.0003134	-0.02	0.987	-0.0006193	0.0006092	ICAM1
intmed	-0.0043587	0.0030155	-1.45	0.148	-0.0102691	0.0015516	ICAM1
pie	-0.0005326	0.0032753	-0.16	0.871	-0.0069521	0.005887	ICAM1
te	-0.0702344	0.0153075	-4.59	<0.001	-0.100237	-0.0402322	FBP1
cde	-0.0710607	0.0155177	-4.58	<0.001	-0.101475	-0.0406465	FBP1
intref	-1.14e-06	5.24e-05	-0.02	0.983	-0.0001039	0.0001016	FBP1
intmed	-0.0007238	0.0030248	-0.24	0.811	-0.0066523	0.0052046	FBP1
pie	0.0015513	0.0032714	0.47	0.635	-0.0048607	0.0079632	FBP1
te	-0.0797557	0.0153422	-5.2	<0.001	-0.109826	-0.0496854	CES2
cde	-0.0764699	0.0155581	-4.92	<0.001	-0.106963	-0.0459766	CES2
intref	4.41e-06	0.0005328	0.01	0.993	-0.0010399	0.0010487	CES2
intmed	-0.0072727	0.0030412	-2.39	0.017	-0.0132334	-0.0013121	CES2
pie	0.0039826	0.0032417	1.23	0.219	-0.0023711	0.0103362	CES2
te	-0.0754894	0.0153461	-4.92	<0.001	-0.105567	-0.0454116	DPY30
cde	-0.0705084	0.015454	-4.56	<0.001	-0.100798	-0.0402192	DPY30
intref	-1.82e-06	7.46e-05	-0.02	0.981	-0.000148	0.0001444	DPY30
intmed	-0.001029	0.0030269	-0.34	0.734	-0.0069616	0.0049037	DPY30
pie	-0.0039502	0.00325	-1.22	0.224	-0.0103201	0.0024197	DPY30
te	-0.077102	0.015384	-5.01	<0.001	-0.107254	-0.0469498	SULT2A1
cde	-0.0743	0.0156035	-4.76	<0.001	-0.104882	-0.0437176	SULT2A1
intref	-7.39e-06	0.0001869	-0.04	0.968	-0.0003738	0.000359	SULT2A1
intmed	-0.002565	0.0029549	-0.87	0.385	-0.0083565	0.0032265	SULT2A1
pie	-0.0002296	0.0032786	-0.07	0.944	-0.0066556	0.0061964	SULT2A1
te	-0.0765595	0.0153886	-4.98	<0.001	-0.106721	-0.0463984	KDR
cde	-0.0773739	0.0155239	-4.98	<0.001	-0.1078	-0.0469476	KDR
intref	3.55e-07	1.51e-05	0.02	0.981	-2.92e-05	2.99e-05	KDR
intmed	-0.0001926	0.0030086	-0.06	0.949	-0.0060893	0.0057042	KDR
pie	0.0010065	0.003228	0.31	0.755	-0.0053202	0.0073333	KDR
te	-0.0730945	0.0154923	-4.72	<0.001	-0.103459	-0.0427303	MVK
cde	-0.0685917	0.0156665	-4.38	<0.001	-0.0992974	-0.0378859	MVK
intref	-9.53e-07	6.98e-05	-0.01	0.989	-0.0001378	0.0001359	MVK
intmed	0.0009496	0.0030749	0.31	0.757	-0.005077	0.0069763	MVK
pie	-0.0054516	0.0033026	-1.65	0.099	-0.0119245	0.0010213	MVK
te	-0.0756526	0.0153682	-4.92	<0.001	-0.105774	-0.0455314	ST6GAL1
cde	-0.0716408	0.0154076	-4.65	<0.001	-0.101839	-0.0414424	ST6GAL1
intref	-1.98e-06	7.08e-05	-0.03	0.978	-0.0001408	0.0001368	ST6GAL1
intmed	-0.0009557	0.0030436	-0.31	0.754	-0.0069211	0.0050097	ST6GAL1
pie	-0.003054	0.0031567	-0.97	0.333	-0.009241	0.0031329	ST6GAL1
te	-0.0812206	0.0155035	-5.24	<0.001	-0.111607	-0.0508343	LSP1
cde	-0.078371	0.015575	-5.03	<0.001	-0.108897	-0.0478445	LSP1
intref	-1.84e-05	0.000474	-0.04	0.969	-0.0009475	0.0009107	LSP1
intmed	-0.0063794	0.0030767	-2.07	0.038	-0.0124096	-0.0003493	LSP1
pie	0.0035483	0.0031954	1.11	0.267	-0.0027146	0.0098111	LSP1
te	-0.0753129	0.0152095	-4.95	<0.001	-0.105123	-0.0455028	CTSO
cde	-0.0709712	0.0154627	-4.59	<0.001	-0.101278	-0.0406649	CTSO
intref	-1.58e-06	9.59e-05	-0.02	0.987	-0.0001896	0.0001864	CTSO
intmed	-0.0012837	0.0029623	-0.43	0.665	-0.0070897	0.0045222	CTSO
pie	-0.0030563	0.0031398	-0.97	0.33	-0.0092102	0.0030975	CTSO
te	-0.0717409	0.0155249	-4.62	<0.001	-0.102169	-0.0413127	CALB2
cde	-0.0634903	0.0156796	-4.05	<0.001	-0.0942219	-0.0327588	CALB2
intref	1.47e-05	0.000293	0.05	0.96	-0.0005596	0.000589	CALB2
intmed	-0.0039101	0.0030981	-1.26	0.207	-0.0099822	0.0021619	CALB2
pie	-0.0043551	0.003243	-1.34	0.179	-0.0107113	0.0020011	CALB2
te	-0.0753931	0.0154628	-4.88	<0.001	-0.1057	-0.0450865	ENPP7
cde	-0.0761935	0.015761	-4.83	<0.001	-0.107084	-0.0453025	ENPP7
intref	-2.06e-07	6.85e-05	0	0.998	-0.0001345	0.0001341	ENPP7
intmed	0.0009115	0.0030047	0.3	0.762	-0.0049777	0.0068007	ENPP7
pie	-0.0001109	0.0032341	-0.03	0.973	-0.0064496	0.0062278	ENPP7
te	-0.0745433	0.0153589	-4.85	<0.001	-0.104646	-0.0444404	TNFRSF6B
cde	-0.0648685	0.0155944	-4.16	<0.001	-0.095433	-0.034304	TNFRSF6B
intref	-7.95e-08	0.0003474	0	1	-0.0006809	0.0006808	TNFRSF6B
intmed	-0.0046255	0.0029768	-1.55	0.12	-0.0104599	0.0012088	TNFRSF6B
pie	-0.0050492	0.0031839	-1.59	0.113	-0.0112894	0.0011911	TNFRSF6B
te	-0.0771518	0.0155021	-4.98	<0.001	-0.107535	-0.0467683	APBB1IP
cde	-0.0791129	0.0155244	-5.1	<0.001	-0.10954	-0.0486857	APBB1IP
intref	1.48e-06	0.0001839	0.01	0.994	-0.0003589	0.0003619	APBB1IP
intmed	-0.0024306	0.003118	-0.78	0.436	-0.0085417	0.0036805	APBB1IP
pie	0.0043902	0.0031512	1.39	0.164	-0.001786	0.0105665	APBB1IP
te	-0.0787878	0.015324	-5.14	<0.001	-0.108822	-0.0487533	HSPG2
cde	-0.0745407	0.015439	-4.83	<0.001	-0.104801	-0.0442808	HSPG2
intref	4.19e-06	0.000365	0.01	0.991	-0.0007113	0.0007196	HSPG2
intmed	-0.0048725	0.002951	-1.65	0.099	-0.0106563	0.0009113	HSPG2
pie	0.0006212	0.003143	0.2	0.843	-0.005539	0.0067815	HSPG2
te	-0.0749533	0.0155848	-4.81	<0.001	-0.105499	-0.0444076	IFNLR1
cde	-0.0734225	0.015569	-4.72	<0.001	-0.103937	-0.0429078	IFNLR1
intref	1.2e-06	3.31e-05	0.04	0.971	-6.36e-05	6.6e-05	IFNLR1
intmed	0.0004175	0.0031973	0.13	0.896	-0.0058491	0.0066841	IFNLR1
pie	-0.0019496	0.0031246	-0.62	0.533	-0.0080736	0.0041744	IFNLR1
te	-0.0781267	0.0154195	-5.07	<0.001	-0.108348	-0.047905	FCN2
cde	-0.0697018	0.0154503	-4.51	<0.001	-0.0999837	-0.0394198	FCN2
intref	-7.23e-06	0.0003343	-0.02	0.983	-0.0006623	0.0006479	FCN2
intmed	-0.0043891	0.002819	-1.56	0.119	-0.0099143	0.0011361	FCN2
pie	-0.0040286	0.0031154	-1.29	0.196	-0.0101347	0.0020775	FCN2
te	-0.0712042	0.0155196	-4.59	<0.001	-0.101622	-0.0407863	PBLD
cde	-0.0682517	0.0156832	-4.35	<0.001	-0.0989901	-0.0375133	PBLD
intref	4.86e-06	9.8e-05	0.05	0.96	-0.0001872	0.0001969	PBLD
intmed	-0.0012736	0.0030244	-0.42	0.674	-0.0072013	0.0046541	PBLD
pie	-0.0016838	0.0031907	-0.53	0.598	-0.0079374	0.0045698	PBLD
te	-0.0776027	0.0153279	-5.06	<0.001	-0.107645	-0.0475605	HSD11B1
cde	-0.0776626	0.0156073	-4.98	<0.001	-0.108252	-0.0470729	HSD11B1
intref	-1.23e-05	0.0003273	-0.04	0.97	-0.0006538	0.0006291	HSD11B1
intmed	-0.0042877	0.0029899	-1.43	0.152	-0.0101477	0.0015724	HSD11B1
pie	0.0043599	0.0031245	1.4	0.163	-0.0017639	0.0104837	HSD11B1
te	-0.0743462	0.015428	-4.82	<0.001	-0.104584	-0.044108	PON2
cde	-0.0662785	0.0155981	-4.25	<0.001	-0.0968503	-0.0357067	PON2
intref	-2.3e-05	0.0003871	-0.06	0.953	-0.0007818	0.0007358	PON2
intmed	-0.0050038	0.0030601	-1.64	0.102	-0.0110015	0.0009939	PON2
pie	-0.003041	0.0031056	-0.98	0.327	-0.0091278	0.0030458	PON2
te	-0.0765973	0.0154135	-4.97	<0.001	-0.106807	-0.0463873	SIT1
cde	-0.0672274	0.0156642	-4.29	<0.001	-0.0979287	-0.0365261	SIT1
intref	5.09e-06	0.000396	0.01	0.99	-0.0007711	0.0007812	SIT1
intmed	-0.0050744	0.0029168	-1.74	0.082	-0.0107911	0.0006424	SIT1
pie	-0.0043006	0.003095	-1.39	0.165	-0.0103668	0.0017655	SIT1
te	-0.0730634	0.0154394	-4.73	<0.001	-0.103324	-0.0428026	PAG1
cde	-0.0668951	0.015588	-4.29	<0.001	-0.097447	-0.0363432	PAG1
intref	-1.32e-05	0.0002256	-0.06	0.953	-0.0004553	0.0004289	PAG1
intmed	-0.0028718	0.0029286	-0.98	0.327	-0.0086118	0.0028682	PAG1
pie	-0.0032833	0.0030635	-1.07	0.284	-0.0092876	0.0027211	PAG1

## Sheet: INCONSISTENT_MEDIATION_FA
FOURWAYDECOMP	Beta	SE	z	P	LCL	UCL	PROTEIN
te	-0.08303	0.0154726	-5.37	<0.001	-0.113356	-0.0527043	ERBB2
cde	-0.0850468	0.0160729	-5.29	<0.001	-0.116549	-0.0535445	ERBB2
intref	1.76e-05	0.0004291	0.04	0.967	-0.0008234	0.0008586	ERBB2
intmed	-0.0095376	0.0044426	-2.15	0.032	-0.0182451	-0.0008302	ERBB2
pie	0.0115368	0.0052437	2.2	0.028	0.0012594	0.0218143	ERBB2
te	-0.0778804	0.0154954	-5.03	<0.001	-0.108251	-0.04751	DCXR
cde	-0.0884382	0.0158211	-5.59	<0.001	-0.119447	-0.0574294	DCXR
intref	3.42e-06	9.65e-05	0.04	0.972	-0.0001857	0.0001925	DCXR
intmed	-0.0018516	0.0039296	-0.47	0.638	-0.0095536	0.0058504	DCXR
pie	0.0124059	0.0045898	2.7	0.007	0.0034102	0.0214017	DCXR
te	-0.0716047	0.0155716	-4.6	<0.001	-0.102125	-0.041085	PTS
cde	-0.084859	0.0159375	-5.32	<0.001	-0.116096	-0.0536222	PTS
intref	5.23e-06	0.0001125	0.05	0.963	-0.0002152	0.0002256	PTS
intmed	-0.0019372	0.0037074	-0.52	0.601	-0.0092036	0.0053292	PTS
pie	0.0151863	0.0043603	3.48	<0.001	0.0066402	0.0237323	PTS
te	-0.0767456	0.0154056	-4.98	<0.001	-0.10694	-0.0465513	SORD
cde	-0.0860211	0.015612	-5.51	<0.001	-0.11662	-0.0554221	SORD
intref	-3.79e-06	0.0001587	-0.02	0.981	-0.0003147	0.0003072	SORD
intmed	-0.0026729	0.0036443	-0.73	0.463	-0.0098156	0.0044699	SORD
pie	0.0119521	0.0040209	2.97	0.003	0.0040713	0.019833	SORD
te	-0.0738776	0.0155256	-4.76	<0.001	-0.104307	-0.0434479	THOP1
cde	-0.0845989	0.0155956	-5.42	<0.001	-0.115166	-0.0540321	THOP1
intref	-1.46e-06	0.0002851	-0.01	0.996	-0.0005602	0.0005572	THOP1
intmed	-0.0044914	0.0034081	-1.32	0.188	-0.0111712	0.0021884	THOP1
pie	0.0152141	0.0038377	3.96	<0.001	0.0076924	0.0227358	THOP1
te	-0.0727653	0.0155954	-4.67	<0.001	-0.103332	-0.0421988	SETMAR
cde	-0.080886	0.0156959	-5.15	<0.001	-0.111649	-0.0501226	SETMAR
intref	1.22e-06	8.29e-05	0.01	0.988	-0.0001612	0.0001637	SETMAR
intmed	-0.001295	0.003413	-0.38	0.704	-0.0079843	0.0053944	SETMAR
pie	0.0094144	0.0037712	2.5	0.013	0.0020231	0.0168058	SETMAR
te	-0.0757112	0.0152652	-4.96	<0.001	-0.10563	-0.045792	HAO1
cde	-0.0813722	0.0155045	-5.25	<0.001	-0.111761	-0.0509839	HAO1
intref	-5.28e-06	0.0001297	-0.04	0.968	-0.0002595	0.000249	HAO1
intmed	-0.0019216	0.0031639	-0.61	0.544	-0.0081227	0.0042795	HAO1
pie	0.0075879	0.0035036	2.17	0.03	0.000721	0.0144549	HAO1
te	-0.0787947	0.015252	-5.17	<0.001	-0.108688	-0.0489012	ALDH1A1
cde	-0.0892134	0.0154595	-5.77	<0.001	-0.119513	-0.0589134	ALDH1A1
intref	6.38e-06	0.0002417	0.03	0.979	-0.0004673	0.00048	ALDH1A1
intmed	-0.0035146	0.0030316	-1.16	0.246	-0.0094565	0.0024274	ALDH1A1
pie	0.0139269	0.0035691	3.9	<0.001	0.0069317	0.0209222	ALDH1A1
te	-0.0708387	0.0155301	-4.56	<0.001	-0.101277	-0.0404003	SOST
cde	-0.0786348	0.0155202	-5.07	<0.001	-0.109054	-0.0482157	SOST
intref	-1.55e-06	6.82e-05	-0.02	0.982	-0.0001353	0.0001322	SOST
intmed	-0.0009802	0.002981	-0.33	0.742	-0.0068229	0.0048625	SOST
pie	0.0087778	0.0034434	2.55	0.011	0.0020289	0.0155267	SOST

## Sheet: CONSISTENT_MEDIATION_FA
FOURWAYDECOMP	Beta	SE	z	P	LCL	UCL	PROTEIN
te	-0.0735591	0.0159839	-4.6	<0.001	-0.104887	-0.0422312	LEP
cde	-0.0520968	0.0175821	-2.96	0.003	-0.0865571	-0.0176365	LEP
intref	-7.41e-06	0.0001267	-0.06	0.953	-0.0002557	0.0002409	LEP
intmed	-0.0046849	0.0061787	-0.76	0.448	-0.0167948	0.0074251	LEP
pie	-0.01677	0.0087628	-1.91	0.056	-0.0339448	0.0004048	LEP
p_cde	0.70823	0.152512	4.64	<0.001	0.409311	1.00715	LEP
p_intref	0.0001007	0.0017216	0.06	0.953	-0.0032735	0.003475	LEP
p_intmed	0.0636886	0.0806809	0.79	0.43	-0.0944432	0.22182	LEP
p_pie	0.22798	0.127625	1.79	0.074	-0.0221609	0.478122	LEP
te	-0.0765317	0.015583	-4.91	<0.001	-0.107074	-0.0459896	CPM
cde	-0.0613407	0.0163406	-3.75	<0.001	-0.0933677	-0.0293136	CPM
intref	-1.59e-06	2.54e-05	-0.06	0.95	-5.15e-05	4.83e-05	CPM
intmed	-0.0005406	0.0051784	-0.1	0.917	-0.0106902	0.0096089	CPM
pie	-0.0146488	0.0062365	-2.35	0.019	-0.0268722	-0.0024254	CPM
p_cde	0.801507	0.104464	7.67	<0.001	0.596761	1.00625	CPM
p_intref	2.08e-05	0.0003319	0.06	0.95	-0.0006297	0.0006713	CPM
p_intmed	0.0070642	0.0673233	0.1	0.916	-0.124887	0.139015	CPM
p_pie	0.191408	0.0907525	2.11	0.035	0.0135364	0.369279	CPM
te	-0.0809517	0.0157663	-5.13	<0.001	-0.111853	-0.0500502	RARRES2
cde	-0.059445	0.0161	-3.69	<0.001	-0.0910003	-0.0278896	RARRES2
intref	-3.31e-06	0.0003596	-0.01	0.993	-0.0007082	0.0007016	RARRES2
intmed	-0.0085826	0.0050892	-1.69	0.092	-0.0185571	0.001392	RARRES2
pie	-0.0129208	0.0056005	-2.31	0.021	-0.0238976	-0.0019441	RARRES2
p_cde	0.734326	0.0993131	7.39	<0.001	0.539676	0.928977	RARRES2
p_intref	4.09e-05	0.0044424	0.01	0.993	-0.0086662	0.0087479	RARRES2
p_intmed	0.106021	0.0602633	1.76	0.079	-0.0120932	0.224135	RARRES2
p_pie	0.159612	0.0753298	2.12	0.034	0.0119682	0.307256	RARRES2
te	-0.0814354	0.0156408	-5.21	<0.001	-0.112091	-0.05078	F9
cde	-0.0564968	0.016123	-3.5	<0.001	-0.0880972	-0.0248964	F9
intref	-7.75e-06	0.0004338	-0.02	0.986	-0.000858	0.0008425	F9
intmed	-0.0102533	0.0049525	-2.07	0.038	-0.01996	-0.0005467	F9
pie	-0.0146774	0.005565	-2.64	0.008	-0.0255846	-0.0037703	F9
p_cde	0.693763	0.101948	6.81	<0.001	0.493948	0.893578	F9
p_intref	9.52e-05	0.0053263	0.02	0.986	-0.0103441	0.0105344	F9
p_intmed	0.125908	0.0593897	2.12	0.034	0.0095061	0.242309	F9
p_pie	0.180234	0.0758953	2.37	0.018	0.0314821	0.328986	F9
te	-0.082843	0.0153571	-5.39	<0.001	-0.112942	-0.0527436	FGF21
cde	-0.0584435	0.015944	-3.67	<0.001	-0.0896931	-0.0271938	FGF21
intref	-2.86e-05	0.000649	-0.04	0.965	-0.0013007	0.0012434	FGF21
intmed	-0.0137403	0.0043968	-3.13	0.002	-0.0223578	-0.0051228	FGF21
pie	-0.0106306	0.0049657	-2.14	0.032	-0.0203632	-0.000898	FGF21
p_cde	0.705473	0.091013	7.75	<0.001	0.527091	0.883855	FGF21
p_intref	0.0003456	0.0078318	0.04	0.965	-0.0150044	0.0156956	FGF21
p_intmed	0.16586	0.0563731	2.94	0.003	0.0553706	0.276349	FGF21
p_pie	0.128322	0.0644195	1.99	0.046	0.0020619	0.254582	FGF21
te	-0.0801693	0.0154359	-5.19	<0.001	-0.110423	-0.0499154	PRSS8
cde	-0.0617288	0.0159049	-3.88	<0.001	-0.0929018	-0.0305559	PRSS8
intref	-8.62e-06	0.0004141	-0.02	0.983	-0.0008202	0.0008029	PRSS8
intmed	-0.0082235	0.0041075	-2	0.045	-0.016274	-0.000173	PRSS8
pie	-0.0102083	0.0047284	-2.16	0.031	-0.0194759	-0.0009408	PRSS8
p_cde	0.769981	0.0834571	9.23	<0.001	0.606408	0.933554	PRSS8
p_intref	0.0001075	0.0051644	0.02	0.983	-0.0100146	0.0102295	PRSS8
p_intmed	0.102576	0.0514651	1.99	0.046	0.0017067	0.203446	PRSS8
p_pie	0.127335	0.0639737	1.99	0.047	0.0019488	0.252721	PRSS8
te	-0.0767231	0.0153479	-5	<0.001	-0.106804	-0.0466419	HAVCR1
cde	-0.0598875	0.0156785	-3.82	<0.001	-0.0906167	-0.0291582	HAVCR1
intref	-7.83e-06	0.000187	-0.04	0.967	-0.0003744	0.0003588	HAVCR1
intmed	-0.0033943	0.0034424	-0.99	0.324	-0.0101413	0.0033527	HAVCR1
pie	-0.0134335	0.0043086	-3.12	0.002	-0.0218783	-0.0049887	HAVCR1
p_cde	0.780566	0.0792375	9.85	<0.001	0.625264	0.935869	HAVCR1
p_intref	0.0001021	0.0024375	0.04	0.967	-0.0046754	0.0048795	HAVCR1
p_intmed	0.0442412	0.0441634	1	0.316	-0.0423176	0.1308	HAVCR1
p_pie	0.175091	0.066007	2.65	0.008	0.0457192	0.304462	HAVCR1
te	-0.0700862	0.0154548	-4.53	<0.001	-0.100377	-0.0397953	LILRA5
cde	-0.0581185	0.0156372	-3.72	<0.001	-0.088767	-0.0274701	LILRA5
intref	-3.69e-06	0.0001365	-0.03	0.978	-0.0002711	0.0002638	LILRA5
intmed	-0.0022706	0.0037237	-0.61	0.542	-0.0095689	0.0050278	LILRA5
pie	-0.0096935	0.0039585	-2.45	0.014	-0.017452	-0.0019349	LILRA5
p_cde	0.829243	0.0812923	10.2	<0.001	0.669913	0.988573	LILRA5
p_intref	5.26e-05	0.0019469	0.03	0.978	-0.0037632	0.0038684	LILRA5
p_intmed	0.0323966	0.0521686	0.62	0.535	-0.069852	0.134645	LILRA5
p_pie	0.138308	0.0640275	2.16	0.031	0.0128159	0.263799	LILRA5
te	-0.0784213	0.0154653	-5.07	<0.001	-0.108733	-0.0481098	AMBP
cde	-0.0648025	0.015543	-4.17	<0.001	-0.0952662	-0.0343389	AMBP
intref	-1.03e-05	0.0002806	-0.04	0.971	-0.0005603	0.0005397	AMBP
intmed	-0.0044703	0.0033744	-1.32	0.185	-0.011084	0.0021433	AMBP
pie	-0.0091382	0.0037721	-2.42	0.015	-0.0165313	-0.001745	AMBP
p_cde	0.826338	0.0701531	11.78	<0.001	0.68884	0.963836	AMBP
p_intref	0.0001315	0.003578	0.04	0.971	-0.0068811	0.0071442	AMBP
p_intmed	0.0570041	0.0420666	1.36	0.175	-0.025445	0.139453	AMBP
p_pie	0.116526	0.0528957	2.2	0.028	0.0128528	0.2202	AMBP
te	-0.0752669	0.0152401	-4.94	<0.001	-0.105137	-0.0453969	CA14
cde	-0.0640764	0.0155673	-4.12	<0.001	-0.0945878	-0.033565	CA14
intref	-4.21e-06	9.85e-05	-0.04	0.966	-0.0001972	0.0001888	CA14
intmed	-0.0015323	0.0033224	-0.46	0.645	-0.0080442	0.0049795	CA14
pie	-0.009654	0.0037011	-2.61	0.009	-0.016908	-0.0023999	CA14
p_cde	0.851322	0.069825	12.19	<0.001	0.714468	0.988177	CA14
p_intref	5.6e-05	0.001308	0.04	0.966	-0.0025077	0.0026197	CA14
p_intmed	0.0203584	0.0437735	0.47	0.642	-0.0654361	0.106153	CA14
p_pie	0.128263	0.0554524	2.31	0.021	0.0195783	0.236948	CA14
te	-0.0777592	0.0152819	-5.09	<0.001	-0.107711	-0.0478073	VWA1
cde	-0.0653476	0.0155582	-4.2	<0.001	-0.095841	-0.0348541	VWA1
intref	-1.01e-05	0.000313	-0.03	0.974	-0.0006236	0.0006034	VWA1
intmed	-0.0048539	0.0034856	-1.39	0.164	-0.0116855	0.0019778	VWA1
pie	-0.0075477	0.0036576	-2.06	0.039	-0.0147165	-0.0003788	VWA1
p_cde	0.840384	0.0684515	12.28	<0.001	0.706221	0.974546	VWA1
p_intref	0.0001301	0.0040251	0.03	0.974	-0.0077589	0.0080191	VWA1
p_intmed	0.0624216	0.0446539	1.4	0.162	-0.0250984	0.149942	VWA1
p_pie	0.0970646	0.0507277	1.91	0.056	-0.0023598	0.196489	VWA1
te	-0.0756891	0.0155681	-4.86	<0.001	-0.106202	-0.0451761	BAIAP2
cde	-0.0673147	0.0157885	-4.26	<0.001	-0.0982595	-0.0363699	BAIAP2
intref	-9.49e-07	4.28e-05	-0.02	0.982	-8.49e-05	8.3e-05	BAIAP2
intmed	-0.0006383	0.0033178	-0.19	0.847	-0.007141	0.0058645	BAIAP2
pie	-0.0077351	0.0036573	-2.11	0.034	-0.0149034	-0.0005668	BAIAP2
p_cde	0.889359	0.0653017	13.62	<0.001	0.76137	1.01735	BAIAP2
p_intref	1.25e-05	0.0005656	0.02	0.982	-0.001096	0.0011211	BAIAP2
p_intmed	0.0084331	0.0435892	0.19	0.847	-0.0770001	0.0938663	BAIAP2
p_pie	0.102196	0.052742	1.94	0.053	-0.0011766	0.205568	BAIAP2
te	-0.0790794	0.0154398	-5.12	<0.001	-0.109341	-0.0488179	PCSK9
cde	-0.0669087	0.0154442	-4.33	<0.001	-0.0971788	-0.0366385	PCSK9
intref	-8.77e-06	0.000291	-0.03	0.976	-0.0005791	0.0005616	PCSK9
intmed	-0.0042377	0.0031651	-1.34	0.181	-0.0104412	0.0019657	PCSK9
pie	-0.0079242	0.0034272	-2.31	0.021	-0.0146413	-0.0012071	PCSK9
p_cde	0.846095	0.0628434	13.46	<0.001	0.722924	0.969265	PCSK9
p_intref	0.0001109	0.0036794	0.03	0.976	-0.0071005	0.0073224	PCSK9
p_intmed	0.0535885	0.0391451	1.37	0.171	-0.0231344	0.130311	PCSK9
p_pie	0.100206	0.0473398	2.12	0.034	0.0074215	0.19299	PCSK9
te	-0.0768676	0.0153354	-5.01	<0.001	-0.106925	-0.0468108	WFIKKN2
cde	-0.0641037	0.0155182	-4.13	<0.001	-0.0945189	-0.0336885	WFIKKN2
intref	-1.04e-06	0.0001403	-0.01	0.994	-0.000276	0.000274	WFIKKN2
intmed	-0.0019887	0.0031218	-0.64	0.524	-0.0081074	0.00413	WFIKKN2
pie	-0.0107742	0.0034293	-3.14	0.002	-0.0174954	-0.004053	WFIKKN2
p_cde	0.833949	0.0645548	12.92	<0.001	0.707424	0.960474	WFIKKN2
p_intref	1.35e-05	0.0018253	0.01	0.994	-0.0035641	0.003591	WFIKKN2
p_intmed	0.0258719	0.040168	0.64	0.52	-0.052856	0.1046	WFIKKN2
p_pie	0.140165	0.052507	2.67	0.008	0.0372535	0.243077	WFIKKN2

## Sheet: NO_MEDIATION_OD
FOURWAYDECOMP	Beta	SE	z	P	LCL	UCL	PROTEIN
te	0.0901045	0.0171273	5.26	<0.001	0.0565355	0.123673	LDLR
cde	0.0624667	0.0180644	3.46	0.001	0.0270612	0.0978722	LDLR
intref	1.69e-05	0.0004686	0.04	0.971	-0.0009016	0.0009353	LDLR
intmed	0.0149193	0.0064911	2.3	0.022	0.0021969	0.0276416	LDLR
pie	0.0127016	0.0079853	1.59	0.112	-0.0029493	0.0283526	LDLR
te	0.083235	0.0165368	5.03	<0.001	0.0508234	0.115647	ACY1
cde	0.0632201	0.0173861	3.64	<0.001	0.029144	0.0972961	ACY1
intref	1.56e-05	0.000382	0.04	0.967	-0.0007331	0.0007642	ACY1
intmed	0.00984	0.0052278	1.88	0.06	-0.0004064	0.0200864	ACY1
pie	0.0101593	0.0065279	1.56	0.12	-0.002635	0.0229537	ACY1
te	0.082612	0.0165128	5	<0.001	0.0502474	0.114976	CES1
cde	0.0724371	0.0173745	4.17	<0.001	0.0383837	0.106491	CES1
intref	1.79e-05	0.0002831	0.06	0.95	-0.0005371	0.0005728	CES1
intmed	0.0072876	0.0054688	1.33	0.183	-0.0034311	0.0180063	CES1
pie	0.0028695	0.0066232	0.43	0.665	-0.0101117	0.0158506	CES1
te	0.0773229	0.0168171	4.6	<0.001	0.044362	0.110284	RARRES2
cde	0.0686329	0.0172033	3.99	<0.001	0.0349152	0.102351	RARRES2
intref	-1.04e-08	2.37e-06	0	0.997	-4.66e-06	4.64e-06	RARRES2
intmed	-2.69e-05	0.0054233	0	0.996	-0.0106564	0.0106027	RARRES2
pie	0.0087169	0.0059662	1.46	0.144	-0.0029767	0.0204105	RARRES2
te	0.0835383	0.0165731	5.04	<0.001	0.0510557	0.116021	PAMR1
cde	0.0754583	0.0171666	4.4	<0.001	0.0418123	0.109104	PAMR1
intref	-9.06e-06	0.0002195	-0.04	0.967	-0.0004393	0.0004212	PAMR1
intmed	0.0049898	0.0048531	1.03	0.304	-0.0045222	0.0145017	PAMR1
pie	0.0030994	0.0057121	0.54	0.587	-0.0080961	0.0142948	PAMR1
te	0.0852239	0.0164858	5.17	<0.001	0.0529123	0.117536	ERBB2
cde	0.0702865	0.0171145	4.11	<0.001	0.0367427	0.10383	ERBB2
intref	-1.17e-05	0.0002853	-0.04	0.967	-0.0005709	0.0005475	ERBB2
intmed	0.0063403	0.0047161	1.34	0.179	-0.0029031	0.0155837	ERBB2
pie	0.0086089	0.0055686	1.55	0.122	-0.0023053	0.0195231	ERBB2
te	0.083474	0.0166574	5.01	<0.001	0.0508261	0.116122	PRCP
cde	0.0722428	0.0170896	4.23	<0.001	0.0387478	0.105738	PRCP
intref	1.51e-05	0.0002217	0.07	0.946	-0.0004194	0.0004496	PRCP
intmed	0.0048594	0.0045954	1.06	0.29	-0.0041475	0.0138663	PRCP
pie	0.0063566	0.0055104	1.15	0.249	-0.0044436	0.0171569	PRCP
te	0.0784802	0.0167864	4.68	<0.001	0.0455794	0.111381	F7
cde	0.0677753	0.017004	3.99	<0.001	0.0344482	0.101102	F7
intref	2.09e-06	9.84e-05	0.02	0.983	-0.0001908	0.000195	F7
intmed	0.0020876	0.0049123	0.42	0.671	-0.0075403	0.0117155	F7
pie	0.0086152	0.0053317	1.62	0.106	-0.0018347	0.0190651	F7
te	0.0882455	0.0167369	5.27	<0.001	0.0554417	0.121049	CNTN3
cde	0.0746183	0.0169975	4.39	<0.001	0.0413037	0.107933	CNTN3
intref	-1.59e-05	0.0004137	-0.04	0.969	-0.0008267	0.000795	CNTN3
intmed	0.0087364	0.004482	1.95	0.051	-4.82e-05	0.0175211	CNTN3
pie	0.0049066	0.005317	0.92	0.356	-0.0055146	0.0153278	CNTN3
te	0.0833155	0.0164517	5.06	<0.001	0.0510708	0.11556	GGT1
cde	0.0682178	0.0170068	4.01	<0.001	0.0348851	0.101551	GGT1
intref	-7.37e-06	0.0002488	-0.03	0.976	-0.0004951	0.0004803	GGT1
intmed	0.0052606	0.0045141	1.17	0.244	-0.0035868	0.014108	GGT1
pie	0.0098444	0.0054428	1.81	0.07	-0.0008232	0.020512	GGT1
te	0.0683427	0.0150599	4.54	<0.001	0.038826	0.0978595	GSTA3
cde	0.057287	0.0155567	3.68	<0.001	0.0267965	0.0877775	GSTA3
intref	2.61e-06	8.49e-05	0.03	0.976	-0.0001638	0.000169	GSTA3
intmed	0.0017534	0.0043226	0.41	0.685	-0.0067187	0.0102255	GSTA3
pie	0.0092997	0.0049339	1.88	0.059	-0.0003706	0.01897	GSTA3
te	0.0849943	0.0164483	5.17	<0.001	0.0527563	0.117232	SCLY
cde	0.075907	0.0168368	4.51	<0.001	0.0429075	0.108907	SCLY
intref	1.62e-05	0.0005038	0.03	0.974	-0.0009713	0.0010037	SCLY
intmed	0.0098568	0.0044026	2.24	0.025	0.0012278	0.0184857	SCLY
pie	-0.0007857	0.0048926	-0.16	0.872	-0.0103749	0.0088036	SCLY
te	0.0760141	0.0167111	4.55	<0.001	0.0432608	0.108767	TFPI
cde	0.0800822	0.0168969	4.74	<0.001	0.0469648	0.113199	TFPI
intref	-1.3e-07	6.01e-05	0	0.998	-0.000118	0.0001178	TFPI
intmed	-0.0011611	0.0042467	-0.27	0.785	-0.0094844	0.0071623	TFPI
pie	-0.0029069	0.0048578	-0.6	0.55	-0.0124281	0.0066143	TFPI
te	0.0825608	0.016399	5.03	<0.001	0.0504193	0.114702	KRT18
cde	0.0661518	0.0169522	3.9	<0.001	0.0329261	0.0993775	KRT18
intref	-5.1e-06	0.0004329	-0.01	0.991	-0.0008536	0.0008434	KRT18
intmed	0.0084087	0.0042052	2	0.046	0.0001667	0.0166507	KRT18
pie	0.0080054	0.0050249	1.59	0.111	-0.0018431	0.017854	KRT18
te	0.0848312	0.0164954	5.14	<0.001	0.0525009	0.117162	DCXR
cde	0.0790899	0.0168487	4.69	<0.001	0.0460671	0.112113	DCXR
intref	-9.25e-06	0.0002606	-0.04	0.972	-0.0005199	0.0005014	DCXR
intmed	0.0050115	0.0041922	1.2	0.232	-0.0032051	0.0132281	DCXR
pie	0.000739	0.004836	0.15	0.879	-0.0087395	0.0102174	DCXR
te	0.0807585	0.0163212	4.95	<0.001	0.0487696	0.112747	KYNU
cde	0.0748937	0.0167569	4.47	<0.001	0.0420508	0.107737	KYNU
intref	5.45e-06	0.0002317	0.02	0.981	-0.0004486	0.0004595	KYNU
intmed	0.0044223	0.0042093	1.05	0.293	-0.0038279	0.0126724	KYNU
pie	0.001437	0.004735	0.3	0.762	-0.0078433	0.0107173	KYNU
te	0.0784283	0.0166586	4.71	<0.001	0.045778	0.111078	COL4A1
cde	0.0704098	0.0168102	4.19	<0.001	0.0374624	0.103357	COL4A1
intref	3.15e-06	0.0001064	0.03	0.976	-0.0002053	0.0002116	COL4A1
intmed	0.0019885	0.0043634	0.46	0.649	-0.0065637	0.0105407	COL4A1
pie	0.0060268	0.0047016	1.28	0.2	-0.0031882	0.0152418	COL4A1
te	0.0801432	0.0168007	4.77	<0.001	0.0472144	0.113072	PROC
cde	0.0766014	0.0167551	4.57	<0.001	0.0437621	0.109441	PROC
intref	2.52e-06	0.0001849	0.01	0.989	-0.0003599	0.000365	PROC
intmed	0.0033363	0.0042352	0.79	0.431	-0.0049644	0.011637	PROC
pie	0.000203	0.0045084	0.05	0.964	-0.0086332	0.0090392	PROC
te	0.0731382	0.016349	4.47	<0.001	0.0410947	0.105182	HAVCR1
cde	0.0727662	0.016732	4.35	<0.001	0.039972	0.10556	HAVCR1
intref	-1.31e-05	0.0003136	-0.04	0.967	-0.0006277	0.0006015	HAVCR1
intmed	-0.0056937	0.0036823	-1.55	0.122	-0.0129108	0.0015234	HAVCR1
pie	0.0060788	0.0045383	1.34	0.18	-0.0028161	0.0149738	HAVCR1
te	0.0852203	0.0165195	5.16	<0.001	0.0528426	0.117598	ITGA5
cde	0.0700461	0.0167655	4.18	<0.001	0.0371863	0.102906	ITGA5
intref	-1.2e-05	0.0003679	-0.03	0.974	-0.000733	0.000709	ITGA5
intmed	0.0066122	0.0041081	1.61	0.107	-0.0014395	0.0146639	ITGA5
pie	0.008574	0.0045397	1.89	0.059	-0.0003237	0.0174717	ITGA5
te	0.0783467	0.0165973	4.72	<0.001	0.0458166	0.110877	CD99L2
cde	0.0711108	0.0167716	4.24	<0.001	0.0382391	0.103983	CD99L2
intref	2.81e-06	8.64e-05	0.03	0.974	-0.0001666	0.0001722	CD99L2
intmed	-0.0015491	0.0042734	-0.36	0.717	-0.0099248	0.0068266	CD99L2
pie	0.0087822	0.0045434	1.93	0.053	-0.0001227	0.0176871	CD99L2
te	0.0831633	0.0169963	4.89	<0.001	0.0498512	0.116475	CTSD
cde	0.0639696	0.0175138	3.65	<0.001	0.0296431	0.0982961	CTSD
intref	-7.91e-06	0.0005682	-0.01	0.989	-0.0011217	0.0011058	CTSD
intmed	0.0101339	0.0042042	2.41	0.016	0.0018939	0.018374	CTSD
pie	0.0090677	0.0049303	1.84	0.066	-0.0005955	0.0187308	CTSD
te	0.0783603	0.0166652	4.7	<0.001	0.0456971	0.111023	CCL22
cde	0.0788707	0.0170185	4.63	<0.001	0.0455151	0.112226	CCL22
intref	1.56e-06	2.69e-05	0.06	0.954	-5.12e-05	5.44e-05	CCL22
intmed	-0.0003443	0.0041171	-0.08	0.933	-0.0084137	0.0077251	CCL22
pie	-0.0001677	0.0045399	-0.04	0.971	-0.0090656	0.0087303	CCL22
te	0.0756107	0.0165173	4.58	<0.001	0.0432374	0.107984	LGALS9
cde	0.0696764	0.0167816	4.15	<0.001	0.036785	0.102568	LGALS9
intref	-2.04e-06	0.0001483	-0.01	0.989	-0.0002927	0.0002886	LGALS9
intmed	-0.0026238	0.0039887	-0.66	0.511	-0.0104415	0.005194	LGALS9
pie	0.0085602	0.0044793	1.91	0.056	-0.0002191	0.0173394	LGALS9
te	0.0796529	0.0164024	4.86	<0.001	0.0475047	0.111801	RTN4R
cde	0.0688435	0.0167004	4.12	<0.001	0.0361114	0.101576	RTN4R
intref	6.81e-06	0.00014	0.05	0.961	-0.0002675	0.0002812	RTN4R
intmed	0.0024765	0.0042076	0.59	0.556	-0.0057701	0.0107232	RTN4R
pie	0.008326	0.0044573	1.87	0.062	-0.0004102	0.0170621	RTN4R
te	0.0785834	0.0165232	4.76	<0.001	0.0461985	0.110968	CRIP2
cde	0.0715077	0.0168628	4.24	<0.001	0.0384572	0.104558	CRIP2
intref	-1.13e-08	3.75e-05	0	1	-7.35e-05	7.35e-05	CRIP2
intmed	-0.0006591	0.0039014	-0.17	0.866	-0.0083057	0.0069875	CRIP2
pie	0.0077348	0.0044656	1.73	0.083	-0.0010175	0.0164872	CRIP2
te	0.0811415	0.016291	4.98	<0.001	0.0492117	0.113071	SELE
cde	0.070073	0.0166323	4.21	<0.001	0.0374743	0.102672	SELE
intref	8.67e-06	0.0002373	0.04	0.971	-0.0004565	0.0004738	SELE
intmed	0.0041891	0.0039801	1.05	0.293	-0.0036119	0.01199	SELE
pie	0.0068708	0.0043875	1.57	0.117	-0.0017285	0.0154702	SELE
te	0.0833943	0.0163129	5.11	<0.001	0.0514216	0.115367	PON3
cde	0.0663837	0.0167478	3.96	<0.001	0.0335587	0.0992087	PON3
intref	2.05e-09	0.0005594	0	1	-0.0010965	0.0010965	PON3
intmed	0.0098695	0.0040737	2.42	0.015	0.0018852	0.0178538	PON3
pie	0.0071411	0.0044661	1.6	0.11	-0.0016123	0.0158945	PON3
te	0.0758953	0.0166032	4.57	<0.001	0.0433537	0.108437	LGALS1
cde	0.0708703	0.0167297	4.24	<0.001	0.0380806	0.10366	LGALS1
intref	-1.09e-06	3.96e-05	-0.03	0.978	-7.88e-05	7.66e-05	LGALS1
intmed	-0.0006867	0.0040049	-0.17	0.864	-0.0085361	0.0071627	LGALS1
pie	0.0057128	0.0044077	1.3	0.195	-0.0029262	0.0143518	LGALS1
te	0.0825045	0.0166944	4.94	<0.001	0.0497841	0.115225	PTS
cde	0.0755199	0.0170991	4.42	<0.001	0.0420064	0.109033	PTS
intref	-1.85e-05	0.0003971	-0.05	0.963	-0.0007968	0.0007598	PTS
intmed	0.0068656	0.0039968	1.72	0.086	-0.0009681	0.0146993	PTS
pie	0.0001375	0.0045755	0.03	0.976	-0.0088303	0.0091053	PTS
te	0.0788733	0.0165335	4.77	<0.001	0.0464682	0.111278	SMAD5
cde	0.0706161	0.0168117	4.2	<0.001	0.0376657	0.103566	SMAD5
intref	-6.89e-07	6.63e-05	-0.01	0.992	-0.0001307	0.0001293	SMAD5
intmed	0.0011355	0.0038312	0.3	0.767	-0.0063736	0.0086445	SMAD5
pie	0.0071224	0.0043537	1.64	0.102	-0.0014106	0.0156555	SMAD5
te	0.0784353	0.016209	4.84	<0.001	0.0466663	0.110204	EZR
cde	0.0732974	0.0165936	4.42	<0.001	0.0407746	0.10582	EZR
intref	7.75e-07	4.31e-05	0.02	0.986	-8.36e-05	8.52e-05	EZR
intmed	0.0007301	0.0038098	0.19	0.848	-0.006737	0.0081972	EZR
pie	0.004407	0.0042186	1.04	0.296	-0.0038612	0.0126752	EZR
te	0.0789785	0.0164244	4.81	<0.001	0.0467873	0.11117	MEGF9
cde	0.0723738	0.0166129	4.36	<0.001	0.0398131	0.104934	MEGF9
intref	1.83e-06	5.11e-05	0.04	0.971	-9.84e-05	0.0001021	MEGF9
intmed	0.0008622	0.003914	0.22	0.826	-0.0068091	0.0085335	MEGF9
pie	0.0057407	0.0042499	1.35	0.177	-0.0025889	0.0140704	MEGF9
te	0.0843593	0.016547	5.1	<0.001	0.0519279	0.116791	ACP5
cde	0.0777511	0.0167345	4.65	<0.001	0.044952	0.11055	ACP5
intref	1.99e-05	0.0003104	0.06	0.949	-0.0005885	0.0006282	ACP5
intmed	0.0052635	0.0037272	1.41	0.158	-0.0020417	0.0125686	ACP5
pie	0.0013249	0.004261	0.31	0.756	-0.0070266	0.0096764	ACP5
te	0.0832272	0.0164389	5.06	<0.001	0.0510075	0.115447	SORD
cde	0.0761827	0.0166613	4.57	<0.001	0.0435273	0.108838	SORD
intref	9.09e-06	0.0003808	0.02	0.981	-0.0007373	0.0007555	SORD
intmed	0.0064182	0.0039052	1.64	0.1	-0.0012359	0.0140723	SORD
pie	0.0006172	0.0042193	0.15	0.884	-0.0076525	0.0088868	SORD
te	0.0816872	0.016466	4.96	<0.001	0.0494145	0.11396	LPL
cde	0.0709556	0.0166767	4.25	<0.001	0.0382698	0.103641	LPL
intref	8.96e-06	0.0003374	0.03	0.979	-0.0006523	0.0006703	LPL
intmed	0.0056635	0.0035466	1.6	0.11	-0.0012878	0.0126148	LPL
pie	0.0050592	0.0042129	1.2	0.23	-0.0031979	0.0133163	LPL
te	0.0846998	0.0167764	5.05	<0.001	0.0518188	0.117581	SLC39A5
cde	0.0785134	0.016732	4.69	<0.001	0.0457192	0.111308	SLC39A5
intref	1.29e-05	0.00027	0.05	0.962	-0.0005163	0.0005422	SLC39A5
intmed	0.0044864	0.0038141	1.18	0.239	-0.002989	0.0119618	SLC39A5
pie	0.0016871	0.0041812	0.4	0.687	-0.0065079	0.0098821	SLC39A5
te	0.0879034	0.016523	5.32	<0.001	0.0555189	0.120288	DSG2
cde	0.0771927	0.0166697	4.63	<0.001	0.0445207	0.109865	DSG2
intref	-1.65e-05	0.0005512	-0.03	0.976	-0.0010968	0.0010638	DSG2
intmed	0.0090909	0.0038535	2.36	0.018	0.0015382	0.0166436	DSG2
pie	0.0016363	0.0041403	0.4	0.693	-0.0064786	0.0097512	DSG2
te	0.0883658	0.0166214	5.32	<0.001	0.0557884	0.120943	PLA2G7
cde	0.0848956	0.0166566	5.1	<0.001	0.0522492	0.117542	PLA2G7
intref	-1.46e-05	0.0004936	-0.03	0.976	-0.0009822	0.0009529	PLA2G7
intmed	0.0080636	0.0037089	2.17	0.03	0.0007943	0.0153328	PLA2G7
pie	-0.0045787	0.0041095	-1.11	0.265	-0.0126333	0.0034758	PLA2G7
te	0.0745601	0.0164752	4.53	<0.001	0.0422694	0.106851	IL16
cde	0.0754208	0.016551	4.56	<0.001	0.0429814	0.10786	IL16
intref	-4e-06	0.0001994	-0.02	0.984	-0.0003949	0.0003869	IL16
intmed	-0.0032406	0.0038859	-0.83	0.404	-0.0108568	0.0043756	IL16
pie	0.0023839	0.0040327	0.59	0.554	-0.0055201	0.0102878	IL16
te	0.0792964	0.016385	4.84	<0.001	0.0471825	0.11141	AGRN
cde	0.0721565	0.0166473	4.33	<0.001	0.0395284	0.104785	AGRN
intref	3.83e-10	0.0001162	0	1	-0.0002278	0.0002278	AGRN
intmed	0.0018811	0.003655	0.51	0.607	-0.0052827	0.0090449	AGRN
pie	0.0052589	0.0040635	1.29	0.196	-0.0027054	0.0132232	AGRN
te	0.0647381	0.0164779	3.93	<0.001	0.0324421	0.0970342	AMBP
cde	0.0745648	0.016557	4.5	<0.001	0.0421137	0.107016	AMBP
intref	-3.05e-05	0.0008293	-0.04	0.971	-0.0016559	0.0015949	AMBP
intmed	-0.0132147	0.0036825	-3.59	<0.001	-0.0204323	-0.0059971	AMBP
pie	0.0034185	0.0039744	0.86	0.39	-0.0043711	0.0112081	AMBP
te	0.0774153	0.0162569	4.76	<0.001	0.0455523	0.109278	CCL16
cde	0.0751381	0.0165499	4.54	<0.001	0.0427009	0.107575	CCL16
intref	-1.99e-06	6.1e-05	-0.03	0.974	-0.0001215	0.0001175	CCL16
intmed	-0.0009636	0.0034822	-0.28	0.782	-0.0077885	0.0058614	CCL16
pie	0.0032428	0.0039502	0.82	0.412	-0.0044994	0.010985	CCL16
te	0.0791169	0.0165621	4.78	<0.001	0.0466558	0.111578	THOP1
cde	0.0764021	0.0166552	4.59	<0.001	0.0437586	0.109046	THOP1
intref	6.82e-07	0.0001329	0.01	0.996	-0.0002598	0.0002612	THOP1
intmed	0.0020938	0.0036286	0.58	0.564	-0.0050181	0.0092058	THOP1
pie	0.0006203	0.0039574	0.16	0.875	-0.007136	0.0083766	THOP1
te	0.0804182	0.0165565	4.86	<0.001	0.047968	0.112868	LAMP2
cde	0.0723623	0.01696	4.27	<0.001	0.0391213	0.105603	LAMP2
intref	6.34e-06	6.96e-05	0.09	0.927	-0.00013	0.0001427	LAMP2
intmed	0.0010229	0.0037249	0.27	0.784	-0.0062778	0.0083236	LAMP2
pie	0.0070266	0.0040516	1.73	0.083	-0.0009144	0.0149677	LAMP2
te	0.0839751	0.0166383	5.05	<0.001	0.0513647	0.116586	SETMAR
cde	0.0726306	0.0167361	4.34	<0.001	0.0398283	0.105433	SETMAR
intref	-4.17e-06	0.0002833	-0.01	0.988	-0.0005595	0.0005511	SETMAR
intmed	0.00443	0.0036498	1.21	0.225	-0.0027235	0.0115835	SETMAR
pie	0.0069187	0.0039922	1.73	0.083	-0.0009058	0.0147433	SETMAR
te	0.0784855	0.0162701	4.82	<0.001	0.0465967	0.110374	CDH2
cde	0.0682076	0.0166375	4.1	<0.001	0.0355987	0.100816	CDH2
intref	5.03e-06	0.0002036	0.02	0.98	-0.0003939	0.000404	CDH2
intmed	0.0031811	0.0032569	0.98	0.329	-0.0032023	0.0095644	CDH2
pie	0.0070918	0.0039456	1.8	0.072	-0.0006415	0.0148251	CDH2
te	0.0851325	0.0164115	5.19	<0.001	0.0529666	0.117298	PLA2G10
cde	0.0787822	0.0167356	4.71	<0.001	0.0459811	0.111583	PLA2G10
intref	1.61e-07	0.000603	0	1	-0.0011816	0.001182	PLA2G10
intmed	0.0093621	0.0036422	2.57	0.01	0.0022235	0.0165008	PLA2G10
pie	-0.003012	0.0039299	-0.77	0.443	-0.0107143	0.0046904	PLA2G10
te	0.0780064	0.0161104	4.84	<0.001	0.0464306	0.109582	STC1
cde	0.0737694	0.0165048	4.47	<0.001	0.0414206	0.106118	STC1
intref	1.12e-07	7.64e-06	0.01	0.988	-1.49e-05	1.51e-05	STC1
intmed	0.0001055	0.0033089	0.03	0.975	-0.0063798	0.0065908	STC1
pie	0.0041313	0.0038668	1.07	0.285	-0.0034475	0.0117102	STC1
te	0.0794405	0.0166709	4.77	<0.001	0.0467661	0.112115	IL13RA1
cde	0.0760721	0.0170131	4.47	<0.001	0.042727	0.109417	IL13RA1
intref	-9.59e-06	0.0001915	-0.05	0.96	-0.0003849	0.0003657	IL13RA1
intmed	-0.0029763	0.003691	-0.81	0.42	-0.0102106	0.004258	IL13RA1
pie	0.0063543	0.0040511	1.57	0.117	-0.0015857	0.0142942	IL13RA1
te	0.0818044	0.0163752	5	<0.001	0.0497096	0.113899	CRHBP
cde	0.0757932	0.0166765	4.54	<0.001	0.0431078	0.108479	CRHBP
intref	-2.14e-06	0.0002093	-0.01	0.992	-0.0004124	0.0004081	CRHBP
intmed	0.0031933	0.0034181	0.93	0.35	-0.0035061	0.0098927	CRHBP
pie	0.0028199	0.0038444	0.73	0.463	-0.0047149	0.0103548	CRHBP
te	0.0813089	0.0161841	5.02	<0.001	0.0495887	0.113029	GOLM2
cde	0.068873	0.0164694	4.18	<0.001	0.0365936	0.101153	GOLM2
intref	5.4e-06	0.0003358	0.02	0.987	-0.0006527	0.0006635	GOLM2
intmed	0.0050857	0.0034771	1.46	0.144	-0.0017292	0.0119006	GOLM2
pie	0.0073448	0.0037756	1.95	0.052	-5.53e-05	0.0147449	GOLM2
te	0.0770136	0.0163428	4.71	<0.001	0.0449822	0.109045	ESM1
cde	0.0799582	0.0166801	4.79	<0.001	0.0472658	0.112651	ESM1
intref	2.67e-06	0.0002638	0.01	0.992	-0.0005143	0.0005197	ESM1
intmed	-0.0039804	0.0035137	-1.13	0.257	-0.0108672	0.0029064	ESM1
pie	0.0010332	0.003795	0.27	0.785	-0.0064048	0.0084711	ESM1
te	0.0804668	0.0165377	4.87	<0.001	0.0480535	0.11288	SMOC1
cde	0.073118	0.0165297	4.42	<0.001	0.0407203	0.105516	SMOC1
intref	6.63e-06	0.0001595	0.04	0.967	-0.0003059	0.0003192	SMOC1
intmed	0.0024121	0.003432	0.7	0.482	-0.0043146	0.0091387	SMOC1
pie	0.0049301	0.0037889	1.3	0.193	-0.002496	0.0123563	SMOC1
te	0.079484	0.0164	4.85	<0.001	0.0473405	0.111628	CD4
cde	0.0757942	0.0166969	4.54	<0.001	0.043069	0.10852	CD4
intref	6.48e-07	2.08e-05	0.03	0.975	-4.02e-05	4.15e-05	CD4
intmed	0.000289	0.0035688	0.08	0.935	-0.0067057	0.0072837	CD4
pie	0.0034001	0.0037921	0.9	0.37	-0.0040322	0.0108324	CD4
te	0.0823988	0.0165766	4.97	<0.001	0.0499092	0.114888	CDHR5
cde	0.0697554	0.0165593	4.21	<0.001	0.0372998	0.102211	CDHR5
intref	9e-06	0.0003813	0.02	0.981	-0.0007383	0.0007563	CDHR5
intmed	0.0056884	0.0036157	1.57	0.116	-0.0013984	0.0127751	CDHR5
pie	0.006946	0.0037692	1.84	0.065	-0.0004415	0.0143335	CDHR5
te	0.080903	0.0162405	4.98	<0.001	0.0490722	0.112734	FGFR2
cde	0.0782958	0.016619	4.71	<0.001	0.0457231	0.110868	FGFR2
intref	-3.13e-07	1.29e-05	-0.02	0.981	-2.55e-05	2.49e-05	FGFR2
intmed	0.0001698	0.0032834	0.05	0.959	-0.0062656	0.0066051	FGFR2
pie	0.0024378	0.0037566	0.65	0.516	-0.0049251	0.0098007	FGFR2
te	0.0835984	0.0162885	5.13	<0.001	0.0516735	0.115523	HAO1
cde	0.0752585	0.0165304	4.55	<0.001	0.0428596	0.107658	HAO1
intref	2.2e-05	0.0005394	0.04	0.967	-0.0010352	0.0010792	HAO1
intmed	0.008007	0.0034161	2.34	0.019	0.0013115	0.0147025	HAO1
pie	0.0003109	0.0036926	0.08	0.933	-0.0069266	0.0075483	HAO1
te	0.0795907	0.0164804	4.83	<0.001	0.0472898	0.111892	ERBB3
cde	0.0809782	0.0166529	4.86	<0.001	0.0483392	0.113617	ERBB3
intref	2.48e-06	9.37e-05	0.03	0.979	-0.0001811	0.000186	ERBB3
intmed	0.0013771	0.0034681	0.4	0.691	-0.0054202	0.0081745	ERBB3
pie	-0.0027672	0.0037276	-0.74	0.458	-0.0100732	0.0045389	ERBB3
te	0.0764588	0.0165496	4.62	<0.001	0.0440223	0.108895	CA5A
cde	0.0688607	0.0167386	4.11	<0.001	0.0360536	0.101668	CA5A
intref	1.93e-05	0.0002853	0.07	0.946	-0.0005398	0.0005784	CA5A
intmed	0.0042009	0.0034832	1.21	0.228	-0.0026261	0.0110279	CA5A
pie	0.0033779	0.0037831	0.89	0.372	-0.0040369	0.0107927	CA5A
te	0.0785069	0.0164014	4.79	<0.001	0.0463608	0.110653	PCSK9
cde	0.073923	0.0164316	4.5	<0.001	0.0417177	0.106128	PCSK9
intref	7.08e-07	2.45e-05	0.03	0.977	-4.73e-05	4.87e-05	PCSK9
intmed	0.000342	0.0033522	0.1	0.919	-0.0062283	0.0069123	PCSK9
pie	0.0042412	0.0036093	1.18	0.24	-0.0028328	0.0113153	PCSK9
te	0.0806721	0.0166324	4.85	<0.001	0.0480732	0.113271	C19ORF12
cde	0.0695031	0.0168718	4.12	<0.001	0.0364349	0.102571	C19ORF12
intref	-2.03e-05	0.0003649	-0.06	0.956	-0.0007355	0.0006949	C19ORF12
intmed	0.0053254	0.003564	1.49	0.135	-0.00166	0.0123108	C19ORF12
pie	0.0058639	0.0038393	1.53	0.127	-0.0016609	0.0133887	C19ORF12
te	0.0827905	0.0163248	5.07	<0.001	0.0507945	0.114786	ALDH1A1
cde	0.079051	0.0165636	4.77	<0.001	0.0465869	0.111515	ALDH1A1
intref	-7.63e-06	0.0002889	-0.03	0.979	-0.000574	0.0005587	ALDH1A1
intmed	0.0042025	0.0032509	1.29	0.196	-0.002169	0.0105741	ALDH1A1
pie	-0.0004554	0.0036744	-0.12	0.901	-0.007657	0.0067462	ALDH1A1
te	0.0828848	0.0165213	5.02	<0.001	0.0505036	0.115266	P4HB
cde	0.0800617	0.0166818	4.8	<0.001	0.0473659	0.112757	P4HB
intref	-1.15e-06	6.81e-05	-0.02	0.987	-0.0001346	0.0001323	P4HB
intmed	0.0009818	0.0035305	0.28	0.781	-0.0059378	0.0079014	P4HB
pie	0.0018425	0.003657	0.5	0.614	-0.0053251	0.0090101	P4HB
te	0.0789385	0.0165468	4.77	<0.001	0.0465073	0.11137	SOST
cde	0.0740794	0.016543	4.48	<0.001	0.0416557	0.106503	SOST
intref	3.3e-06	0.0001451	0.02	0.982	-0.0002811	0.0002877	SOST
intmed	0.0020886	0.0031801	0.66	0.511	-0.0041442	0.0083215	SOST
pie	0.0027672	0.0036137	0.77	0.444	-0.0043155	0.00985	SOST
te	0.0814451	0.016389	4.97	<0.001	0.0493233	0.113567	MME
cde	0.0734786	0.0166347	4.42	<0.001	0.0408752	0.106082	MME
intref	-3.23e-06	0.000371	-0.01	0.993	-0.0007304	0.000724	MME
intmed	0.005325	0.0034479	1.54	0.122	-0.0014327	0.0120827	MME
pie	0.0026447	0.0036494	0.72	0.469	-0.004508	0.0097974	MME
te	0.0763363	0.01643	4.65	<0.001	0.0441341	0.108538	ACE2
cde	0.0651014	0.0167021	3.9	<0.001	0.0323659	0.0978369	ACE2
intref	2.44e-05	0.0003704	0.07	0.947	-0.0007016	0.0007504	ACE2
intmed	0.0053144	0.0031733	1.67	0.094	-0.0009052	0.0115339	ACE2
pie	0.005896	0.0038158	1.55	0.122	-0.0015827	0.0133748	ACE2
te	0.0775741	0.0161573	4.8	<0.001	0.0459064	0.109242	PLTP
cde	0.0737825	0.0164882	4.47	<0.001	0.0414663	0.106099	PLTP
intref	-1.75e-06	4.9e-05	-0.04	0.972	-9.77e-05	9.42e-05	PLTP
intmed	-0.000687	0.0033243	-0.21	0.836	-0.0072024	0.0058285	PLTP
pie	0.0044803	0.0035636	1.26	0.209	-0.0025042	0.0114649	PLTP
te	0.0772324	0.0162153	4.76	<0.001	0.045451	0.109014	SIGLEC7
cde	0.0737508	0.0166153	4.44	<0.001	0.0411855	0.106316	SIGLEC7
intref	2.23e-06	0.0001001	0.02	0.982	-0.000194	0.0001985	SIGLEC7
intmed	0.0014126	0.0031598	0.45	0.655	-0.0047806	0.0076058	SIGLEC7
pie	0.0020668	0.0035405	0.58	0.559	-0.0048725	0.0090061	SIGLEC7
te	0.0793138	0.0163971	4.84	<0.001	0.0471762	0.111451	SKAP1
cde	0.0739637	0.0166876	4.43	<0.001	0.0412567	0.106671	SKAP1
intref	1.79e-07	2.2e-05	0.01	0.993	-4.3e-05	4.33e-05	SKAP1
intmed	0.000308	0.0033196	0.09	0.926	-0.0061983	0.0068143	SKAP1
pie	0.0050419	0.0035739	1.41	0.158	-0.0019629	0.0120467	SKAP1
te	0.0822067	0.0162534	5.06	<0.001	0.0503505	0.114063	MFGE8
cde	0.0821771	0.0165352	4.97	<0.001	0.0497688	0.114585	MFGE8
intref	-7.79e-06	0.0003096	-0.03	0.98	-0.0006146	0.0005991	MFGE8
intmed	0.0042908	0.0031937	1.34	0.179	-0.0019688	0.0105503	MFGE8
pie	-0.0042534	0.0035399	-1.2	0.23	-0.0111915	0.0026847	MFGE8
te	0.0780671	0.0162782	4.8	<0.001	0.0461624	0.109972	ICAM1
cde	0.0753279	0.0166335	4.53	<0.001	0.0427269	0.107929	ICAM1
intref	1.93e-06	0.0001204	0.02	0.987	-0.0002341	0.000238	ICAM1
intmed	0.0016741	0.0032125	0.52	0.602	-0.0046223	0.0079705	ICAM1
pie	0.0010632	0.0035076	0.3	0.762	-0.0058115	0.007938	ICAM1
te	0.0769241	0.0163043	4.72	<0.001	0.0449682	0.10888	FBP1
cde	0.0756087	0.0165281	4.57	<0.001	0.0432142	0.108003	FBP1
intref	8.13e-07	3.74e-05	0.02	0.983	-7.25e-05	7.42e-05	FBP1
intmed	0.0005142	0.0032214	0.16	0.873	-0.0057996	0.0068281	FBP1
pie	0.0008004	0.0034828	0.23	0.818	-0.0060258	0.0076265	FBP1
te	0.0805488	0.0163717	4.92	<0.001	0.0484608	0.112637	CES2
cde	0.0772442	0.0166099	4.65	<0.001	0.0446894	0.109799	CES2
intref	-2.33e-06	0.0002809	-0.01	0.993	-0.0005528	0.0005482	CES2
intmed	0.0038337	0.0032063	1.2	0.232	-0.0024505	0.0101179	CES2
pie	-0.0005267	0.0034461	-0.15	0.879	-0.0072809	0.0062275	CES2
te	0.0758214	0.0163609	4.63	<0.001	0.0437545	0.107888	DPY30
cde	0.0763827	0.01648	4.63	<0.001	0.0440824	0.108683	DPY30
intref	-4.22e-06	0.0001728	-0.02	0.981	-0.000343	0.0003346	DPY30
intmed	-0.0023897	0.0032318	-0.74	0.46	-0.0087239	0.0039444	DPY30
pie	0.0018327	0.0034542	0.53	0.596	-0.0049373	0.0086027	DPY30
te	0.0824743	0.0163436	5.05	<0.001	0.0504413	0.114507	SULT2A1
cde	0.0752332	0.0165674	4.54	<0.001	0.0427618	0.107705	SULT2A1
intref	1.24e-05	0.0003128	0.04	0.968	-0.0006007	0.0006254	SULT2A1
intmed	0.0042947	0.0031474	1.36	0.172	-0.0018741	0.0104635	SULT2A1
pie	0.002934	0.0034881	0.84	0.4	-0.0039026	0.0097706	SULT2A1
te	0.081258	0.0163753	4.96	<0.001	0.049163	0.113353	KDR
cde	0.0826595	0.016519	5	<0.001	0.0502829	0.115036	KDR
intref	-9.66e-07	3.86e-05	-0.03	0.98	-7.65e-05	7.46e-05	KDR
intmed	0.0005234	0.0032017	0.16	0.87	-0.0057517	0.0067986	KDR
pie	-0.001924	0.003437	-0.56	0.576	-0.0086605	0.0048125	KDR
te	0.0775012	0.0164822	4.7	<0.001	0.0451966	0.109806	MVK
cde	0.0735413	0.0166675	4.41	<0.001	0.0408736	0.106209	MVK
intref	-3.02e-06	0.0002212	-0.01	0.989	-0.0004365	0.0004305	MVK
intmed	0.0030117	0.0032784	0.92	0.358	-0.0034139	0.0094373	MVK
pie	0.0009511	0.0034866	0.27	0.785	-0.0058826	0.0077848	MVK
te	0.0779301	0.0163372	4.77	<0.001	0.0459097	0.109951	ST6GAL1
cde	0.077436	0.0163825	4.73	<0.001	0.0453268	0.109545	ST6GAL1
intref	-4.84e-07	1.85e-05	-0.03	0.979	-3.68e-05	3.58e-05	ST6GAL1
intmed	-0.000234	0.0032353	-0.07	0.942	-0.0065751	0.0061071	ST6GAL1
pie	0.0007285	0.0033477	0.22	0.828	-0.0058328	0.0072899	ST6GAL1
te	0.0799453	0.0164692	4.85	<0.001	0.0476661	0.112224	LSP1
cde	0.0750006	0.0165502	4.53	<0.001	0.0425628	0.107438	LSP1
intref	1.16e-06	3.13e-05	0.04	0.97	-6.03e-05	6.26e-05	LSP1
intmed	0.0004029	0.0032276	0.12	0.901	-0.0059231	0.0067288	LSP1
pie	0.0045406	0.003401	1.34	0.182	-0.0021253	0.0112064	LSP1
te	0.0784299	0.0161544	4.86	<0.001	0.0467679	0.110092	CTSO
cde	0.0727516	0.0164212	4.43	<0.001	0.0405666	0.104937	CTSO
intref	1.65e-06	0.0001001	0.02	0.987	-0.0001946	0.0001979	CTSO
intmed	0.00134	0.0031459	0.43	0.67	-0.0048258	0.0075058	CTSO
pie	0.0043367	0.0033418	1.3	0.194	-0.0022132	0.0108865	CTSO
te	0.0778009	0.0165798	4.69	<0.001	0.045305	0.110297	ENPP7
cde	0.0733421	0.016896	4.34	<0.001	0.0402265	0.106458	ENPP7
intref	1.87e-07	6.24e-05	0	0.998	-0.000122	0.0001224	ENPP7
intmed	-0.0008294	0.0032209	-0.26	0.797	-0.0071422	0.0054834	ENPP7
pie	0.005288	0.0034911	1.51	0.13	-0.0015544	0.0121303	ENPP7
te	0.0783943	0.0163521	4.79	<0.001	0.0463448	0.110444	TNFRSF6B
cde	0.0746593	0.0166242	4.49	<0.001	0.0420765	0.107242	TNFRSF6B
intref	-2.02e-08	8.82e-05	0	1	-0.0001728	0.0001728	TNFRSF6B
intmed	-0.0011742	0.0031514	-0.37	0.709	-0.0073509	0.0050025	TNFRSF6B
pie	0.0049092	0.0033898	1.45	0.148	-0.0017346	0.011553	TNFRSF6B
te	0.0736718	0.0165396	4.45	<0.001	0.0412549	0.106089	APBB1IP
cde	0.0751975	0.0165615	4.54	<0.001	0.0427375	0.107658	APBB1IP
intref	2.67e-06	0.0003325	0.01	0.994	-0.000649	0.0006544	APBB1IP
intmed	-0.0043954	0.0033378	-1.32	0.188	-0.0109374	0.0021467	APBB1IP
pie	0.002867	0.0033492	0.86	0.392	-0.0036974	0.0094314	APBB1IP
te	0.0779127	0.0164879	4.73	<0.001	0.0455969	0.110228	FCN2
cde	0.07484	0.0165382	4.53	<0.001	0.0424258	0.107254	FCN2
intref	9.72e-07	4.52e-05	0.02	0.983	-8.76e-05	8.95e-05	FCN2
intmed	0.0005899	0.0029951	0.2	0.844	-0.0052805	0.0064603	FCN2
pie	0.0024818	0.0033232	0.75	0.455	-0.0040316	0.0089951	FCN2
te	0.0821727	0.0166252	4.94	<0.001	0.049588	0.114757	PBLD
cde	0.0757399	0.0167862	4.51	<0.001	0.0428397	0.10864	PBLD
intref	-2.65e-05	0.0005302	-0.05	0.96	-0.0010657	0.0010127	PBLD
intmed	0.0069385	0.0032814	2.11	0.034	0.0005071	0.0133699	PBLD
pie	-0.0004793	0.0034123	-0.14	0.888	-0.0071673	0.0062088	PBLD
te	0.0777842	0.0163947	4.74	<0.001	0.0456513	0.109917	SIT1
cde	0.0670398	0.0166595	4.02	<0.001	0.0343879	0.0996918	SIT1
intref	-4.69e-06	0.0003643	-0.01	0.99	-0.0007188	0.0007094	SIT1
intmed	0.0046685	0.0030944	1.51	0.131	-0.0013964	0.0107334	SIT1
pie	0.0060806	0.0033075	1.84	0.066	-0.000402	0.0125632	SIT1
te	0.0758491	0.0164863	4.6	<0.001	0.0435366	0.108161	PAG1
cde	0.0690345	0.0166436	4.15	<0.001	0.0364138	0.101655	PAG1
intref	1.67e-05	0.0002846	0.06	0.953	-0.0005412	0.0005746	PAG1
intmed	0.0036258	0.0031309	1.16	0.247	-0.0025106	0.0097622	PAG1
pie	0.0031721	0.0032687	0.97	0.332	-0.0032345	0.0095786	PAG1

## Sheet: INCONSISTENT_MEDIATION_OD
FOURWAYDECOMP	Beta	SE	z	P	LCL	UCL	PROTEIN
te	0.0827081	0.0164867	5.02	<0.001	0.0503947	0.115021	NPY
cde	0.0872012	0.0164793	5.29	<0.001	0.0549024	0.1195	NPY
intref	1.24e-05	0.0003099	0.04	0.968	-0.0005951	0.0006198	NPY
intmed	0.0044944	0.0033336	1.35	0.178	-0.0020393	0.0110282	NPY
pie	-0.0089998	0.0036811	-2.44	0.014	-0.0162147	-0.0017849	NPY
te	0.0868093	0.016355	5.31	<0.001	0.0547541	0.118864	C2
cde	0.0852626	0.0164967	5.17	<0.001	0.0529297	0.117596	C2
intref	8.9e-06	0.0008315	0.01	0.991	-0.0016208	0.0016386	C2
intmed	0.0117807	0.0033442	3.52	<0.001	0.0052261	0.0183352	C2
pie	-0.0102429	0.0036533	-2.8	0.005	-0.0174033	-0.0030826	C2

## Sheet: NO_INCONSISTENT_MEDIATION_COMBO
FOURWAYDECOMP	Beta	SE	z	P	LCL	UCL	PROTEIN
te	0.0901045	0.0171273	5.26	<0.001	0.0565355	0.123673	LDLR
cde	0.0624667	0.0180644	3.46	0.001	0.0270612	0.0978722	LDLR
intref	1.69e-05	0.0004686	0.04	0.971	-0.0009016	0.0009353	LDLR
intmed	0.0149193	0.0064911	2.3	0.022	0.0021969	0.0276416	LDLR
pie	0.0127016	0.0079853	1.59	0.112	-0.0029493	0.0283526	LDLR
te	0.083235	0.0165368	5.03	<0.001	0.0508234	0.115647	ACY1
cde	0.0632201	0.0173861	3.64	<0.001	0.029144	0.0972961	ACY1
intref	1.56e-05	0.000382	0.04	0.967	-0.0007331	0.0007642	ACY1
intmed	0.00984	0.0052278	1.88	0.06	-0.0004064	0.0200864	ACY1
pie	0.0101593	0.0065279	1.56	0.12	-0.002635	0.0229537	ACY1
te	0.082612	0.0165128	5	<0.001	0.0502474	0.114976	CES1
cde	0.0724371	0.0173745	4.17	<0.001	0.0383837	0.106491	CES1
intref	1.79e-05	0.0002831	0.06	0.95	-0.0005371	0.0005728	CES1
intmed	0.0072876	0.0054688	1.33	0.183	-0.0034311	0.0180063	CES1
pie	0.0028695	0.0066232	0.43	0.665	-0.0101117	0.0158506	CES1
te	0.0773229	0.0168171	4.6	<0.001	0.044362	0.110284	RARRES2
cde	0.0686329	0.0172033	3.99	<0.001	0.0349152	0.102351	RARRES2
intref	-1.04e-08	2.37e-06	0	0.997	-4.66e-06	4.64e-06	RARRES2
intmed	-2.69e-05	0.0054233	0	0.996	-0.0106564	0.0106027	RARRES2
pie	0.0087169	0.0059662	1.46	0.144	-0.0029767	0.0204105	RARRES2
te	0.0835383	0.0165731	5.04	<0.001	0.0510557	0.116021	PAMR1
cde	0.0754583	0.0171666	4.4	<0.001	0.0418123	0.109104	PAMR1
intref	-9.06e-06	0.0002195	-0.04	0.967	-0.0004393	0.0004212	PAMR1
intmed	0.0049898	0.0048531	1.03	0.304	-0.0045222	0.0145017	PAMR1
pie	0.0030994	0.0057121	0.54	0.587	-0.0080961	0.0142948	PAMR1
te	0.0852239	0.0164858	5.17	<0.001	0.0529123	0.117536	ERBB2
cde	0.0702865	0.0171145	4.11	<0.001	0.0367427	0.10383	ERBB2
intref	-1.17e-05	0.0002853	-0.04	0.967	-0.0005709	0.0005475	ERBB2
intmed	0.0063403	0.0047161	1.34	0.179	-0.0029031	0.0155837	ERBB2
pie	0.0086089	0.0055686	1.55	0.122	-0.0023053	0.0195231	ERBB2
te	0.083474	0.0166574	5.01	<0.001	0.0508261	0.116122	PRCP
cde	0.0722428	0.0170896	4.23	<0.001	0.0387478	0.105738	PRCP
intref	1.51e-05	0.0002217	0.07	0.946	-0.0004194	0.0004496	PRCP
intmed	0.0048594	0.0045954	1.06	0.29	-0.0041475	0.0138663	PRCP
pie	0.0063566	0.0055104	1.15	0.249	-0.0044436	0.0171569	PRCP
te	0.0784802	0.0167864	4.68	<0.001	0.0455794	0.111381	F7
cde	0.0677753	0.017004	3.99	<0.001	0.0344482	0.101102	F7
intref	2.09e-06	9.84e-05	0.02	0.983	-0.0001908	0.000195	F7
intmed	0.0020876	0.0049123	0.42	0.671	-0.0075403	0.0117155	F7
pie	0.0086152	0.0053317	1.62	0.106	-0.0018347	0.0190651	F7
te	0.0882455	0.0167369	5.27	<0.001	0.0554417	0.121049	CNTN3
cde	0.0746183	0.0169975	4.39	<0.001	0.0413037	0.107933	CNTN3
intref	-1.59e-05	0.0004137	-0.04	0.969	-0.0008267	0.000795	CNTN3
intmed	0.0087364	0.004482	1.95	0.051	-4.82e-05	0.0175211	CNTN3
pie	0.0049066	0.005317	0.92	0.356	-0.0055146	0.0153278	CNTN3
te	0.0833155	0.0164517	5.06	<0.001	0.0510708	0.11556	GGT1
cde	0.0682178	0.0170068	4.01	<0.001	0.0348851	0.101551	GGT1
intref	-7.37e-06	0.0002488	-0.03	0.976	-0.0004951	0.0004803	GGT1
intmed	0.0052606	0.0045141	1.17	0.244	-0.0035868	0.014108	GGT1
pie	0.0098444	0.0054428	1.81	0.07	-0.0008232	0.020512	GGT1
te	0.0683427	0.0150599	4.54	<0.001	0.038826	0.0978595	GSTA3
cde	0.057287	0.0155567	3.68	<0.001	0.0267965	0.0877775	GSTA3
intref	2.61e-06	8.49e-05	0.03	0.976	-0.0001638	0.000169	GSTA3
intmed	0.0017534	0.0043226	0.41	0.685	-0.0067187	0.0102255	GSTA3
pie	0.0092997	0.0049339	1.88	0.059	-0.0003706	0.01897	GSTA3
te	0.0849943	0.0164483	5.17	<0.001	0.0527563	0.117232	SCLY
cde	0.075907	0.0168368	4.51	<0.001	0.0429075	0.108907	SCLY
intref	1.62e-05	0.0005038	0.03	0.974	-0.0009713	0.0010037	SCLY
intmed	0.0098568	0.0044026	2.24	0.025	0.0012278	0.0184857	SCLY
pie	-0.0007857	0.0048926	-0.16	0.872	-0.0103749	0.0088036	SCLY
te	0.0760141	0.0167111	4.55	<0.001	0.0432608	0.108767	TFPI
cde	0.0800822	0.0168969	4.74	<0.001	0.0469648	0.113199	TFPI
intref	-1.3e-07	6.01e-05	0	0.998	-0.000118	0.0001178	TFPI
intmed	-0.0011611	0.0042467	-0.27	0.785	-0.0094844	0.0071623	TFPI
pie	-0.0029069	0.0048578	-0.6	0.55	-0.0124281	0.0066143	TFPI
te	0.0825608	0.016399	5.03	<0.001	0.0504193	0.114702	KRT18
cde	0.0661518	0.0169522	3.9	<0.001	0.0329261	0.0993775	KRT18
intref	-5.1e-06	0.0004329	-0.01	0.991	-0.0008536	0.0008434	KRT18
intmed	0.0084087	0.0042052	2	0.046	0.0001667	0.0166507	KRT18
pie	0.0080054	0.0050249	1.59	0.111	-0.0018431	0.017854	KRT18
te	0.0848312	0.0164954	5.14	<0.001	0.0525009	0.117162	DCXR
cde	0.0790899	0.0168487	4.69	<0.001	0.0460671	0.112113	DCXR
intref	-9.25e-06	0.0002606	-0.04	0.972	-0.0005199	0.0005014	DCXR
intmed	0.0050115	0.0041922	1.2	0.232	-0.0032051	0.0132281	DCXR
pie	0.000739	0.004836	0.15	0.879	-0.0087395	0.0102174	DCXR
te	0.0807585	0.0163212	4.95	<0.001	0.0487696	0.112747	KYNU
cde	0.0748937	0.0167569	4.47	<0.001	0.0420508	0.107737	KYNU
intref	5.45e-06	0.0002317	0.02	0.981	-0.0004486	0.0004595	KYNU
intmed	0.0044223	0.0042093	1.05	0.293	-0.0038279	0.0126724	KYNU
pie	0.001437	0.004735	0.3	0.762	-0.0078433	0.0107173	KYNU
te	0.0784283	0.0166586	4.71	<0.001	0.045778	0.111078	COL4A1
cde	0.0704098	0.0168102	4.19	<0.001	0.0374624	0.103357	COL4A1
intref	3.15e-06	0.0001064	0.03	0.976	-0.0002053	0.0002116	COL4A1
intmed	0.0019885	0.0043634	0.46	0.649	-0.0065637	0.0105407	COL4A1
pie	0.0060268	0.0047016	1.28	0.2	-0.0031882	0.0152418	COL4A1
te	0.0801432	0.0168007	4.77	<0.001	0.0472144	0.113072	PROC
cde	0.0766014	0.0167551	4.57	<0.001	0.0437621	0.109441	PROC
intref	2.52e-06	0.0001849	0.01	0.989	-0.0003599	0.000365	PROC
intmed	0.0033363	0.0042352	0.79	0.431	-0.0049644	0.011637	PROC
pie	0.000203	0.0045084	0.05	0.964	-0.0086332	0.0090392	PROC
te	0.0731382	0.016349	4.47	<0.001	0.0410947	0.105182	HAVCR1
cde	0.0727662	0.016732	4.35	<0.001	0.039972	0.10556	HAVCR1
intref	-1.31e-05	0.0003136	-0.04	0.967	-0.0006277	0.0006015	HAVCR1
intmed	-0.0056937	0.0036823	-1.55	0.122	-0.0129108	0.0015234	HAVCR1
pie	0.0060788	0.0045383	1.34	0.18	-0.0028161	0.0149738	HAVCR1
te	0.0852203	0.0165195	5.16	<0.001	0.0528426	0.117598	ITGA5
cde	0.0700461	0.0167655	4.18	<0.001	0.0371863	0.102906	ITGA5
intref	-1.2e-05	0.0003679	-0.03	0.974	-0.000733	0.000709	ITGA5
intmed	0.0066122	0.0041081	1.61	0.107	-0.0014395	0.0146639	ITGA5
pie	0.008574	0.0045397	1.89	0.059	-0.0003237	0.0174717	ITGA5
te	0.0783467	0.0165973	4.72	<0.001	0.0458166	0.110877	CD99L2
cde	0.0711108	0.0167716	4.24	<0.001	0.0382391	0.103983	CD99L2
intref	2.81e-06	8.64e-05	0.03	0.974	-0.0001666	0.0001722	CD99L2
intmed	-0.0015491	0.0042734	-0.36	0.717	-0.0099248	0.0068266	CD99L2
pie	0.0087822	0.0045434	1.93	0.053	-0.0001227	0.0176871	CD99L2
te	0.0831633	0.0169963	4.89	<0.001	0.0498512	0.116475	CTSD
cde	0.0639696	0.0175138	3.65	<0.001	0.0296431	0.0982961	CTSD
intref	-7.91e-06	0.0005682	-0.01	0.989	-0.0011217	0.0011058	CTSD
intmed	0.0101339	0.0042042	2.41	0.016	0.0018939	0.018374	CTSD
pie	0.0090677	0.0049303	1.84	0.066	-0.0005955	0.0187308	CTSD
te	0.0783603	0.0166652	4.7	<0.001	0.0456971	0.111023	CCL22
cde	0.0788707	0.0170185	4.63	<0.001	0.0455151	0.112226	CCL22
intref	1.56e-06	2.69e-05	0.06	0.954	-5.12e-05	5.44e-05	CCL22
intmed	-0.0003443	0.0041171	-0.08	0.933	-0.0084137	0.0077251	CCL22
pie	-0.0001677	0.0045399	-0.04	0.971	-0.0090656	0.0087303	CCL22
te	0.0756107	0.0165173	4.58	<0.001	0.0432374	0.107984	LGALS9
cde	0.0696764	0.0167816	4.15	<0.001	0.036785	0.102568	LGALS9
intref	-2.04e-06	0.0001483	-0.01	0.989	-0.0002927	0.0002886	LGALS9
intmed	-0.0026238	0.0039887	-0.66	0.511	-0.0104415	0.005194	LGALS9
pie	0.0085602	0.0044793	1.91	0.056	-0.0002191	0.0173394	LGALS9
te	0.0796529	0.0164024	4.86	<0.001	0.0475047	0.111801	RTN4R
cde	0.0688435	0.0167004	4.12	<0.001	0.0361114	0.101576	RTN4R
intref	6.81e-06	0.00014	0.05	0.961	-0.0002675	0.0002812	RTN4R
intmed	0.0024765	0.0042076	0.59	0.556	-0.0057701	0.0107232	RTN4R
pie	0.008326	0.0044573	1.87	0.062	-0.0004102	0.0170621	RTN4R
te	0.0785834	0.0165232	4.76	<0.001	0.0461985	0.110968	CRIP2
cde	0.0715077	0.0168628	4.24	<0.001	0.0384572	0.104558	CRIP2
intref	-1.13e-08	3.75e-05	0	1	-7.35e-05	7.35e-05	CRIP2
intmed	-0.0006591	0.0039014	-0.17	0.866	-0.0083057	0.0069875	CRIP2
pie	0.0077348	0.0044656	1.73	0.083	-0.0010175	0.0164872	CRIP2
te	0.0811415	0.016291	4.98	<0.001	0.0492117	0.113071	SELE
cde	0.070073	0.0166323	4.21	<0.001	0.0374743	0.102672	SELE
intref	8.67e-06	0.0002373	0.04	0.971	-0.0004565	0.0004738	SELE
intmed	0.0041891	0.0039801	1.05	0.293	-0.0036119	0.01199	SELE
pie	0.0068708	0.0043875	1.57	0.117	-0.0017285	0.0154702	SELE
te	0.0833943	0.0163129	5.11	<0.001	0.0514216	0.115367	PON3
cde	0.0663837	0.0167478	3.96	<0.001	0.0335587	0.0992087	PON3
intref	2.05e-09	0.0005594	0	1	-0.0010965	0.0010965	PON3
intmed	0.0098695	0.0040737	2.42	0.015	0.0018852	0.0178538	PON3
pie	0.0071411	0.0044661	1.6	0.11	-0.0016123	0.0158945	PON3
te	0.0758953	0.0166032	4.57	<0.001	0.0433537	0.108437	LGALS1
cde	0.0708703	0.0167297	4.24	<0.001	0.0380806	0.10366	LGALS1
intref	-1.09e-06	3.96e-05	-0.03	0.978	-7.88e-05	7.66e-05	LGALS1
intmed	-0.0006867	0.0040049	-0.17	0.864	-0.0085361	0.0071627	LGALS1
pie	0.0057128	0.0044077	1.3	0.195	-0.0029262	0.0143518	LGALS1
te	0.0825045	0.0166944	4.94	<0.001	0.0497841	0.115225	PTS
cde	0.0755199	0.0170991	4.42	<0.001	0.0420064	0.109033	PTS
intref	-1.85e-05	0.0003971	-0.05	0.963	-0.0007968	0.0007598	PTS
intmed	0.0068656	0.0039968	1.72	0.086	-0.0009681	0.0146993	PTS
pie	0.0001375	0.0045755	0.03	0.976	-0.0088303	0.0091053	PTS
te	0.0788733	0.0165335	4.77	<0.001	0.0464682	0.111278	SMAD5
cde	0.0706161	0.0168117	4.2	<0.001	0.0376657	0.103566	SMAD5
intref	-6.89e-07	6.63e-05	-0.01	0.992	-0.0001307	0.0001293	SMAD5
intmed	0.0011355	0.0038312	0.3	0.767	-0.0063736	0.0086445	SMAD5
pie	0.0071224	0.0043537	1.64	0.102	-0.0014106	0.0156555	SMAD5
te	0.0784353	0.016209	4.84	<0.001	0.0466663	0.110204	EZR
cde	0.0732974	0.0165936	4.42	<0.001	0.0407746	0.10582	EZR
intref	7.75e-07	4.31e-05	0.02	0.986	-8.36e-05	8.52e-05	EZR
intmed	0.0007301	0.0038098	0.19	0.848	-0.006737	0.0081972	EZR
pie	0.004407	0.0042186	1.04	0.296	-0.0038612	0.0126752	EZR
te	0.0789785	0.0164244	4.81	<0.001	0.0467873	0.11117	MEGF9
cde	0.0723738	0.0166129	4.36	<0.001	0.0398131	0.104934	MEGF9
intref	1.83e-06	5.11e-05	0.04	0.971	-9.84e-05	0.0001021	MEGF9
intmed	0.0008622	0.003914	0.22	0.826	-0.0068091	0.0085335	MEGF9
pie	0.0057407	0.0042499	1.35	0.177	-0.0025889	0.0140704	MEGF9
te	0.0843593	0.016547	5.1	<0.001	0.0519279	0.116791	ACP5
cde	0.0777511	0.0167345	4.65	<0.001	0.044952	0.11055	ACP5
intref	1.99e-05	0.0003104	0.06	0.949	-0.0005885	0.0006282	ACP5
intmed	0.0052635	0.0037272	1.41	0.158	-0.0020417	0.0125686	ACP5
pie	0.0013249	0.004261	0.31	0.756	-0.0070266	0.0096764	ACP5
te	0.0832272	0.0164389	5.06	<0.001	0.0510075	0.115447	SORD
cde	0.0761827	0.0166613	4.57	<0.001	0.0435273	0.108838	SORD
intref	9.09e-06	0.0003808	0.02	0.981	-0.0007373	0.0007555	SORD
intmed	0.0064182	0.0039052	1.64	0.1	-0.0012359	0.0140723	SORD
pie	0.0006172	0.0042193	0.15	0.884	-0.0076525	0.0088868	SORD
te	0.0816872	0.016466	4.96	<0.001	0.0494145	0.11396	LPL
cde	0.0709556	0.0166767	4.25	<0.001	0.0382698	0.103641	LPL
intref	8.96e-06	0.0003374	0.03	0.979	-0.0006523	0.0006703	LPL
intmed	0.0056635	0.0035466	1.6	0.11	-0.0012878	0.0126148	LPL
pie	0.0050592	0.0042129	1.2	0.23	-0.0031979	0.0133163	LPL
te	0.0846998	0.0167764	5.05	<0.001	0.0518188	0.117581	SLC39A5
cde	0.0785134	0.016732	4.69	<0.001	0.0457192	0.111308	SLC39A5
intref	1.29e-05	0.00027	0.05	0.962	-0.0005163	0.0005422	SLC39A5
intmed	0.0044864	0.0038141	1.18	0.239	-0.002989	0.0119618	SLC39A5
pie	0.0016871	0.0041812	0.4	0.687	-0.0065079	0.0098821	SLC39A5
te	0.0879034	0.016523	5.32	<0.001	0.0555189	0.120288	DSG2
cde	0.0771927	0.0166697	4.63	<0.001	0.0445207	0.109865	DSG2
intref	-1.65e-05	0.0005512	-0.03	0.976	-0.0010968	0.0010638	DSG2
intmed	0.0090909	0.0038535	2.36	0.018	0.0015382	0.0166436	DSG2
pie	0.0016363	0.0041403	0.4	0.693	-0.0064786	0.0097512	DSG2
te	0.0883658	0.0166214	5.32	<0.001	0.0557884	0.120943	PLA2G7
cde	0.0848956	0.0166566	5.1	<0.001	0.0522492	0.117542	PLA2G7
intref	-1.46e-05	0.0004936	-0.03	0.976	-0.0009822	0.0009529	PLA2G7
intmed	0.0080636	0.0037089	2.17	0.03	0.0007943	0.0153328	PLA2G7
pie	-0.0045787	0.0041095	-1.11	0.265	-0.0126333	0.0034758	PLA2G7
te	0.0745601	0.0164752	4.53	<0.001	0.0422694	0.106851	IL16
cde	0.0754208	0.016551	4.56	<0.001	0.0429814	0.10786	IL16
intref	-4e-06	0.0001994	-0.02	0.984	-0.0003949	0.0003869	IL16
intmed	-0.0032406	0.0038859	-0.83	0.404	-0.0108568	0.0043756	IL16
pie	0.0023839	0.0040327	0.59	0.554	-0.0055201	0.0102878	IL16
te	0.0792964	0.016385	4.84	<0.001	0.0471825	0.11141	AGRN
cde	0.0721565	0.0166473	4.33	<0.001	0.0395284	0.104785	AGRN
intref	3.83e-10	0.0001162	0	1	-0.0002278	0.0002278	AGRN
intmed	0.0018811	0.003655	0.51	0.607	-0.0052827	0.0090449	AGRN
pie	0.0052589	0.0040635	1.29	0.196	-0.0027054	0.0132232	AGRN
te	0.0647381	0.0164779	3.93	<0.001	0.0324421	0.0970342	AMBP
cde	0.0745648	0.016557	4.5	<0.001	0.0421137	0.107016	AMBP
intref	-3.05e-05	0.0008293	-0.04	0.971	-0.0016559	0.0015949	AMBP
intmed	-0.0132147	0.0036825	-3.59	<0.001	-0.0204323	-0.0059971	AMBP
pie	0.0034185	0.0039744	0.86	0.39	-0.0043711	0.0112081	AMBP
te	0.0774153	0.0162569	4.76	<0.001	0.0455523	0.109278	CCL16
cde	0.0751381	0.0165499	4.54	<0.001	0.0427009	0.107575	CCL16
intref	-1.99e-06	6.1e-05	-0.03	0.974	-0.0001215	0.0001175	CCL16
intmed	-0.0009636	0.0034822	-0.28	0.782	-0.0077885	0.0058614	CCL16
pie	0.0032428	0.0039502	0.82	0.412	-0.0044994	0.010985	CCL16
te	0.0791169	0.0165621	4.78	<0.001	0.0466558	0.111578	THOP1
cde	0.0764021	0.0166552	4.59	<0.001	0.0437586	0.109046	THOP1
intref	6.82e-07	0.0001329	0.01	0.996	-0.0002598	0.0002612	THOP1
intmed	0.0020938	0.0036286	0.58	0.564	-0.0050181	0.0092058	THOP1
pie	0.0006203	0.0039574	0.16	0.875	-0.007136	0.0083766	THOP1
te	0.0804182	0.0165565	4.86	<0.001	0.047968	0.112868	LAMP2
cde	0.0723623	0.01696	4.27	<0.001	0.0391213	0.105603	LAMP2
intref	6.34e-06	6.96e-05	0.09	0.927	-0.00013	0.0001427	LAMP2
intmed	0.0010229	0.0037249	0.27	0.784	-0.0062778	0.0083236	LAMP2
pie	0.0070266	0.0040516	1.73	0.083	-0.0009144	0.0149677	LAMP2
te	0.0839751	0.0166383	5.05	<0.001	0.0513647	0.116586	SETMAR
cde	0.0726306	0.0167361	4.34	<0.001	0.0398283	0.105433	SETMAR
intref	-4.17e-06	0.0002833	-0.01	0.988	-0.0005595	0.0005511	SETMAR
intmed	0.00443	0.0036498	1.21	0.225	-0.0027235	0.0115835	SETMAR
pie	0.0069187	0.0039922	1.73	0.083	-0.0009058	0.0147433	SETMAR
te	0.0784855	0.0162701	4.82	<0.001	0.0465967	0.110374	CDH2
cde	0.0682076	0.0166375	4.1	<0.001	0.0355987	0.100816	CDH2
intref	5.03e-06	0.0002036	0.02	0.98	-0.0003939	0.000404	CDH2
intmed	0.0031811	0.0032569	0.98	0.329	-0.0032023	0.0095644	CDH2
pie	0.0070918	0.0039456	1.8	0.072	-0.0006415	0.0148251	CDH2
te	0.0851325	0.0164115	5.19	<0.001	0.0529666	0.117298	PLA2G10
cde	0.0787822	0.0167356	4.71	<0.001	0.0459811	0.111583	PLA2G10
intref	1.61e-07	0.000603	0	1	-0.0011816	0.001182	PLA2G10
intmed	0.0093621	0.0036422	2.57	0.01	0.0022235	0.0165008	PLA2G10
pie	-0.003012	0.0039299	-0.77	0.443	-0.0107143	0.0046904	PLA2G10
te	0.0780064	0.0161104	4.84	<0.001	0.0464306	0.109582	STC1
cde	0.0737694	0.0165048	4.47	<0.001	0.0414206	0.106118	STC1
intref	1.12e-07	7.64e-06	0.01	0.988	-1.49e-05	1.51e-05	STC1
intmed	0.0001055	0.0033089	0.03	0.975	-0.0063798	0.0065908	STC1
pie	0.0041313	0.0038668	1.07	0.285	-0.0034475	0.0117102	STC1
te	0.0794405	0.0166709	4.77	<0.001	0.0467661	0.112115	IL13RA1
cde	0.0760721	0.0170131	4.47	<0.001	0.042727	0.109417	IL13RA1
intref	-9.59e-06	0.0001915	-0.05	0.96	-0.0003849	0.0003657	IL13RA1
intmed	-0.0029763	0.003691	-0.81	0.42	-0.0102106	0.004258	IL13RA1
pie	0.0063543	0.0040511	1.57	0.117	-0.0015857	0.0142942	IL13RA1
te	0.0818044	0.0163752	5	<0.001	0.0497096	0.113899	CRHBP
cde	0.0757932	0.0166765	4.54	<0.001	0.0431078	0.108479	CRHBP
intref	-2.14e-06	0.0002093	-0.01	0.992	-0.0004124	0.0004081	CRHBP
intmed	0.0031933	0.0034181	0.93	0.35	-0.0035061	0.0098927	CRHBP
pie	0.0028199	0.0038444	0.73	0.463	-0.0047149	0.0103548	CRHBP
te	0.0813089	0.0161841	5.02	<0.001	0.0495887	0.113029	GOLM2
cde	0.068873	0.0164694	4.18	<0.001	0.0365936	0.101153	GOLM2
intref	5.4e-06	0.0003358	0.02	0.987	-0.0006527	0.0006635	GOLM2
intmed	0.0050857	0.0034771	1.46	0.144	-0.0017292	0.0119006	GOLM2
pie	0.0073448	0.0037756	1.95	0.052	-5.53e-05	0.0147449	GOLM2
te	0.0770136	0.0163428	4.71	<0.001	0.0449822	0.109045	ESM1
cde	0.0799582	0.0166801	4.79	<0.001	0.0472658	0.112651	ESM1
intref	2.67e-06	0.0002638	0.01	0.992	-0.0005143	0.0005197	ESM1
intmed	-0.0039804	0.0035137	-1.13	0.257	-0.0108672	0.0029064	ESM1
pie	0.0010332	0.003795	0.27	0.785	-0.0064048	0.0084711	ESM1
te	0.0804668	0.0165377	4.87	<0.001	0.0480535	0.11288	SMOC1
cde	0.073118	0.0165297	4.42	<0.001	0.0407203	0.105516	SMOC1
intref	6.63e-06	0.0001595	0.04	0.967	-0.0003059	0.0003192	SMOC1
intmed	0.0024121	0.003432	0.7	0.482	-0.0043146	0.0091387	SMOC1
pie	0.0049301	0.0037889	1.3	0.193	-0.002496	0.0123563	SMOC1
te	0.079484	0.0164	4.85	<0.001	0.0473405	0.111628	CD4
cde	0.0757942	0.0166969	4.54	<0.001	0.043069	0.10852	CD4
intref	6.48e-07	2.08e-05	0.03	0.975	-4.02e-05	4.15e-05	CD4
intmed	0.000289	0.0035688	0.08	0.935	-0.0067057	0.0072837	CD4
pie	0.0034001	0.0037921	0.9	0.37	-0.0040322	0.0108324	CD4
te	0.0823988	0.0165766	4.97	<0.001	0.0499092	0.114888	CDHR5
cde	0.0697554	0.0165593	4.21	<0.001	0.0372998	0.102211	CDHR5
intref	9e-06	0.0003813	0.02	0.981	-0.0007383	0.0007563	CDHR5
intmed	0.0056884	0.0036157	1.57	0.116	-0.0013984	0.0127751	CDHR5
pie	0.006946	0.0037692	1.84	0.065	-0.0004415	0.0143335	CDHR5
te	0.080903	0.0162405	4.98	<0.001	0.0490722	0.112734	FGFR2
cde	0.0782958	0.016619	4.71	<0.001	0.0457231	0.110868	FGFR2
intref	-3.13e-07	1.29e-05	-0.02	0.981	-2.55e-05	2.49e-05	FGFR2
intmed	0.0001698	0.0032834	0.05	0.959	-0.0062656	0.0066051	FGFR2
pie	0.0024378	0.0037566	0.65	0.516	-0.0049251	0.0098007	FGFR2
te	0.0835984	0.0162885	5.13	<0.001	0.0516735	0.115523	HAO1
cde	0.0752585	0.0165304	4.55	<0.001	0.0428596	0.107658	HAO1
intref	2.2e-05	0.0005394	0.04	0.967	-0.0010352	0.0010792	HAO1
intmed	0.008007	0.0034161	2.34	0.019	0.0013115	0.0147025	HAO1
pie	0.0003109	0.0036926	0.08	0.933	-0.0069266	0.0075483	HAO1
te	0.0795907	0.0164804	4.83	<0.001	0.0472898	0.111892	ERBB3
cde	0.0809782	0.0166529	4.86	<0.001	0.0483392	0.113617	ERBB3
intref	2.48e-06	9.37e-05	0.03	0.979	-0.0001811	0.000186	ERBB3
intmed	0.0013771	0.0034681	0.4	0.691	-0.0054202	0.0081745	ERBB3
pie	-0.0027672	0.0037276	-0.74	0.458	-0.0100732	0.0045389	ERBB3
te	0.0764588	0.0165496	4.62	<0.001	0.0440223	0.108895	CA5A
cde	0.0688607	0.0167386	4.11	<0.001	0.0360536	0.101668	CA5A
intref	1.93e-05	0.0002853	0.07	0.946	-0.0005398	0.0005784	CA5A
intmed	0.0042009	0.0034832	1.21	0.228	-0.0026261	0.0110279	CA5A
pie	0.0033779	0.0037831	0.89	0.372	-0.0040369	0.0107927	CA5A
te	0.0785069	0.0164014	4.79	<0.001	0.0463608	0.110653	PCSK9
cde	0.073923	0.0164316	4.5	<0.001	0.0417177	0.106128	PCSK9
intref	7.08e-07	2.45e-05	0.03	0.977	-4.73e-05	4.87e-05	PCSK9
intmed	0.000342	0.0033522	0.1	0.919	-0.0062283	0.0069123	PCSK9
pie	0.0042412	0.0036093	1.18	0.24	-0.0028328	0.0113153	PCSK9
te	0.0806721	0.0166324	4.85	<0.001	0.0480732	0.113271	C19ORF12
cde	0.0695031	0.0168718	4.12	<0.001	0.0364349	0.102571	C19ORF12
intref	-2.03e-05	0.0003649	-0.06	0.956	-0.0007355	0.0006949	C19ORF12
intmed	0.0053254	0.003564	1.49	0.135	-0.00166	0.0123108	C19ORF12
pie	0.0058639	0.0038393	1.53	0.127	-0.0016609	0.0133887	C19ORF12
te	0.0827905	0.0163248	5.07	<0.001	0.0507945	0.114786	ALDH1A1
cde	0.079051	0.0165636	4.77	<0.001	0.0465869	0.111515	ALDH1A1
intref	-7.63e-06	0.0002889	-0.03	0.979	-0.000574	0.0005587	ALDH1A1
intmed	0.0042025	0.0032509	1.29	0.196	-0.002169	0.0105741	ALDH1A1
pie	-0.0004554	0.0036744	-0.12	0.901	-0.007657	0.0067462	ALDH1A1
te	0.0828848	0.0165213	5.02	<0.001	0.0505036	0.115266	P4HB
cde	0.0800617	0.0166818	4.8	<0.001	0.0473659	0.112757	P4HB
intref	-1.15e-06	6.81e-05	-0.02	0.987	-0.0001346	0.0001323	P4HB
intmed	0.0009818	0.0035305	0.28	0.781	-0.0059378	0.0079014	P4HB
pie	0.0018425	0.003657	0.5	0.614	-0.0053251	0.0090101	P4HB
te	0.0789385	0.0165468	4.77	<0.001	0.0465073	0.11137	SOST
cde	0.0740794	0.016543	4.48	<0.001	0.0416557	0.106503	SOST
intref	3.3e-06	0.0001451	0.02	0.982	-0.0002811	0.0002877	SOST
intmed	0.0020886	0.0031801	0.66	0.511	-0.0041442	0.0083215	SOST
pie	0.0027672	0.0036137	0.77	0.444	-0.0043155	0.00985	SOST
te	0.0814451	0.016389	4.97	<0.001	0.0493233	0.113567	MME
cde	0.0734786	0.0166347	4.42	<0.001	0.0408752	0.106082	MME
intref	-3.23e-06	0.000371	-0.01	0.993	-0.0007304	0.000724	MME
intmed	0.005325	0.0034479	1.54	0.122	-0.0014327	0.0120827	MME
pie	0.0026447	0.0036494	0.72	0.469	-0.004508	0.0097974	MME
te	0.0763363	0.01643	4.65	<0.001	0.0441341	0.108538	ACE2
cde	0.0651014	0.0167021	3.9	<0.001	0.0323659	0.0978369	ACE2
intref	2.44e-05	0.0003704	0.07	0.947	-0.0007016	0.0007504	ACE2
intmed	0.0053144	0.0031733	1.67	0.094	-0.0009052	0.0115339	ACE2
pie	0.005896	0.0038158	1.55	0.122	-0.0015827	0.0133748	ACE2
te	0.0775741	0.0161573	4.8	<0.001	0.0459064	0.109242	PLTP
cde	0.0737825	0.0164882	4.47	<0.001	0.0414663	0.106099	PLTP
intref	-1.75e-06	4.9e-05	-0.04	0.972	-9.77e-05	9.42e-05	PLTP
intmed	-0.000687	0.0033243	-0.21	0.836	-0.0072024	0.0058285	PLTP
pie	0.0044803	0.0035636	1.26	0.209	-0.0025042	0.0114649	PLTP
te	0.0772324	0.0162153	4.76	<0.001	0.045451	0.109014	SIGLEC7
cde	0.0737508	0.0166153	4.44	<0.001	0.0411855	0.106316	SIGLEC7
intref	2.23e-06	0.0001001	0.02	0.982	-0.000194	0.0001985	SIGLEC7
intmed	0.0014126	0.0031598	0.45	0.655	-0.0047806	0.0076058	SIGLEC7
pie	0.0020668	0.0035405	0.58	0.559	-0.0048725	0.0090061	SIGLEC7
te	0.0793138	0.0163971	4.84	<0.001	0.0471762	0.111451	SKAP1
cde	0.0739637	0.0166876	4.43	<0.001	0.0412567	0.106671	SKAP1
intref	1.79e-07	2.2e-05	0.01	0.993	-4.3e-05	4.33e-05	SKAP1
intmed	0.000308	0.0033196	0.09	0.926	-0.0061983	0.0068143	SKAP1
pie	0.0050419	0.0035739	1.41	0.158	-0.0019629	0.0120467	SKAP1
te	0.0822067	0.0162534	5.06	<0.001	0.0503505	0.114063	MFGE8
cde	0.0821771	0.0165352	4.97	<0.001	0.0497688	0.114585	MFGE8
intref	-7.79e-06	0.0003096	-0.03	0.98	-0.0006146	0.0005991	MFGE8
intmed	0.0042908	0.0031937	1.34	0.179	-0.0019688	0.0105503	MFGE8
pie	-0.0042534	0.0035399	-1.2	0.23	-0.0111915	0.0026847	MFGE8
te	0.0780671	0.0162782	4.8	<0.001	0.0461624	0.109972	ICAM1
cde	0.0753279	0.0166335	4.53	<0.001	0.0427269	0.107929	ICAM1
intref	1.93e-06	0.0001204	0.02	0.987	-0.0002341	0.000238	ICAM1
intmed	0.0016741	0.0032125	0.52	0.602	-0.0046223	0.0079705	ICAM1
pie	0.0010632	0.0035076	0.3	0.762	-0.0058115	0.007938	ICAM1
te	0.0769241	0.0163043	4.72	<0.001	0.0449682	0.10888	FBP1
cde	0.0756087	0.0165281	4.57	<0.001	0.0432142	0.108003	FBP1
intref	8.13e-07	3.74e-05	0.02	0.983	-7.25e-05	7.42e-05	FBP1
intmed	0.0005142	0.0032214	0.16	0.873	-0.0057996	0.0068281	FBP1
pie	0.0008004	0.0034828	0.23	0.818	-0.0060258	0.0076265	FBP1
te	0.0805488	0.0163717	4.92	<0.001	0.0484608	0.112637	CES2
cde	0.0772442	0.0166099	4.65	<0.001	0.0446894	0.109799	CES2
intref	-2.33e-06	0.0002809	-0.01	0.993	-0.0005528	0.0005482	CES2
intmed	0.0038337	0.0032063	1.2	0.232	-0.0024505	0.0101179	CES2
pie	-0.0005267	0.0034461	-0.15	0.879	-0.0072809	0.0062275	CES2
te	0.0758214	0.0163609	4.63	<0.001	0.0437545	0.107888	DPY30
cde	0.0763827	0.01648	4.63	<0.001	0.0440824	0.108683	DPY30
intref	-4.22e-06	0.0001728	-0.02	0.981	-0.000343	0.0003346	DPY30
intmed	-0.0023897	0.0032318	-0.74	0.46	-0.0087239	0.0039444	DPY30
pie	0.0018327	0.0034542	0.53	0.596	-0.0049373	0.0086027	DPY30
te	0.0824743	0.0163436	5.05	<0.001	0.0504413	0.114507	SULT2A1
cde	0.0752332	0.0165674	4.54	<0.001	0.0427618	0.107705	SULT2A1
intref	1.24e-05	0.0003128	0.04	0.968	-0.0006007	0.0006254	SULT2A1
intmed	0.0042947	0.0031474	1.36	0.172	-0.0018741	0.0104635	SULT2A1
pie	0.002934	0.0034881	0.84	0.4	-0.0039026	0.0097706	SULT2A1
te	0.081258	0.0163753	4.96	<0.001	0.049163	0.113353	KDR
cde	0.0826595	0.016519	5	<0.001	0.0502829	0.115036	KDR
intref	-9.66e-07	3.86e-05	-0.03	0.98	-7.65e-05	7.46e-05	KDR
intmed	0.0005234	0.0032017	0.16	0.87	-0.0057517	0.0067986	KDR
pie	-0.001924	0.003437	-0.56	0.576	-0.0086605	0.0048125	KDR
te	0.0775012	0.0164822	4.7	<0.001	0.0451966	0.109806	MVK
cde	0.0735413	0.0166675	4.41	<0.001	0.0408736	0.106209	MVK
intref	-3.02e-06	0.0002212	-0.01	0.989	-0.0004365	0.0004305	MVK
intmed	0.0030117	0.0032784	0.92	0.358	-0.0034139	0.0094373	MVK
pie	0.0009511	0.0034866	0.27	0.785	-0.0058826	0.0077848	MVK
te	0.0779301	0.0163372	4.77	<0.001	0.0459097	0.109951	ST6GAL1
cde	0.077436	0.0163825	4.73	<0.001	0.0453268	0.109545	ST6GAL1
intref	-4.84e-07	1.85e-05	-0.03	0.979	-3.68e-05	3.58e-05	ST6GAL1
intmed	-0.000234	0.0032353	-0.07	0.942	-0.0065751	0.0061071	ST6GAL1
pie	0.0007285	0.0033477	0.22	0.828	-0.0058328	0.0072899	ST6GAL1
te	0.0799453	0.0164692	4.85	<0.001	0.0476661	0.112224	LSP1
cde	0.0750006	0.0165502	4.53	<0.001	0.0425628	0.107438	LSP1
intref	1.16e-06	3.13e-05	0.04	0.97	-6.03e-05	6.26e-05	LSP1
intmed	0.0004029	0.0032276	0.12	0.901	-0.0059231	0.0067288	LSP1
pie	0.0045406	0.003401	1.34	0.182	-0.0021253	0.0112064	LSP1
te	0.0784299	0.0161544	4.86	<0.001	0.0467679	0.110092	CTSO
cde	0.0727516	0.0164212	4.43	<0.001	0.0405666	0.104937	CTSO
intref	1.65e-06	0.0001001	0.02	0.987	-0.0001946	0.0001979	CTSO
intmed	0.00134	0.0031459	0.43	0.67	-0.0048258	0.0075058	CTSO
pie	0.0043367	0.0033418	1.3	0.194	-0.0022132	0.0108865	CTSO
te	0.0778009	0.0165798	4.69	<0.001	0.045305	0.110297	ENPP7
cde	0.0733421	0.016896	4.34	<0.001	0.0402265	0.106458	ENPP7
intref	1.87e-07	6.24e-05	0	0.998	-0.000122	0.0001224	ENPP7
intmed	-0.0008294	0.0032209	-0.26	0.797	-0.0071422	0.0054834	ENPP7
pie	0.005288	0.0034911	1.51	0.13	-0.0015544	0.0121303	ENPP7
te	0.0783943	0.0163521	4.79	<0.001	0.0463448	0.110444	TNFRSF6B
cde	0.0746593	0.0166242	4.49	<0.001	0.0420765	0.107242	TNFRSF6B
intref	-2.02e-08	8.82e-05	0	1	-0.0001728	0.0001728	TNFRSF6B
intmed	-0.0011742	0.0031514	-0.37	0.709	-0.0073509	0.0050025	TNFRSF6B
pie	0.0049092	0.0033898	1.45	0.148	-0.0017346	0.011553	TNFRSF6B
te	0.0736718	0.0165396	4.45	<0.001	0.0412549	0.106089	APBB1IP
cde	0.0751975	0.0165615	4.54	<0.001	0.0427375	0.107658	APBB1IP
intref	2.67e-06	0.0003325	0.01	0.994	-0.000649	0.0006544	APBB1IP
intmed	-0.0043954	0.0033378	-1.32	0.188	-0.0109374	0.0021467	APBB1IP
pie	0.002867	0.0033492	0.86	0.392	-0.0036974	0.0094314	APBB1IP
te	0.0779127	0.0164879	4.73	<0.001	0.0455969	0.110228	FCN2
cde	0.07484	0.0165382	4.53	<0.001	0.0424258	0.107254	FCN2
intref	9.72e-07	4.52e-05	0.02	0.983	-8.76e-05	8.95e-05	FCN2
intmed	0.0005899	0.0029951	0.2	0.844	-0.0052805	0.0064603	FCN2
pie	0.0024818	0.0033232	0.75	0.455	-0.0040316	0.0089951	FCN2
te	0.0821727	0.0166252	4.94	<0.001	0.049588	0.114757	PBLD
cde	0.0757399	0.0167862	4.51	<0.001	0.0428397	0.10864	PBLD
intref	-2.65e-05	0.0005302	-0.05	0.96	-0.0010657	0.0010127	PBLD
intmed	0.0069385	0.0032814	2.11	0.034	0.0005071	0.0133699	PBLD
pie	-0.0004793	0.0034123	-0.14	0.888	-0.0071673	0.0062088	PBLD
te	0.0777842	0.0163947	4.74	<0.001	0.0456513	0.109917	SIT1
cde	0.0670398	0.0166595	4.02	<0.001	0.0343879	0.0996918	SIT1
intref	-4.69e-06	0.0003643	-0.01	0.99	-0.0007188	0.0007094	SIT1
intmed	0.0046685	0.0030944	1.51	0.131	-0.0013964	0.0107334	SIT1
pie	0.0060806	0.0033075	1.84	0.066	-0.000402	0.0125632	SIT1
te	0.0758491	0.0164863	4.6	<0.001	0.0435366	0.108161	PAG1
cde	0.0690345	0.0166436	4.15	<0.001	0.0364138	0.101655	PAG1
intref	1.67e-05	0.0002846	0.06	0.953	-0.0005412	0.0005746	PAG1
intmed	0.0036258	0.0031309	1.16	0.247	-0.0025106	0.0097622	PAG1
pie	0.0031721	0.0032687	0.97	0.332	-0.0032345	0.0095786	PAG1
te	0.0827081	0.0164867	5.02	<0.001	0.0503947	0.115021	NPY
cde	0.0872012	0.0164793	5.29	<0.001	0.0549024	0.1195	NPY
intref	1.24e-05	0.0003099	0.04	0.968	-0.0005951	0.0006198	NPY
intmed	0.0044944	0.0033336	1.35	0.178	-0.0020393	0.0110282	NPY
pie	-0.0089998	0.0036811	-2.44	0.014	-0.0162147	-0.0017849	NPY
te	0.0868093	0.016355	5.31	<0.001	0.0547541	0.118864	C2
cde	0.0852626	0.0164967	5.17	<0.001	0.0529297	0.117596	C2
intref	8.9e-06	0.0008315	0.01	0.991	-0.0016208	0.0016386	C2
intmed	0.0117807	0.0033442	3.52	<0.001	0.0052261	0.0183352	C2
pie	-0.0102429	0.0036533	-2.8	0.005	-0.0174033	-0.0030826	C2

## Sheet: CONSISTENT_MEDIATION_OD
FOURWAYDECOMP	Beta	SE	z	P	LCL	UCL	PROTEIN
te	0.0755099	0.0170071	4.44	<0.001	0.0421766	0.108843	LEP
cde	0.0162445	0.0186328	0.87	0.383	-0.020275	0.052764	LEP
intref	-2.03e-06	3.61e-05	-0.06	0.955	-7.28e-05	6.87e-05	LEP
intmed	-0.0012831	0.0065465	-0.2	0.845	-0.014114	0.0115479	LEP
pie	0.0605505	0.0094257	6.42	<0.001	0.0420766	0.0790245	LEP
p_cde	0.215131	0.211199	1.02	0.308	-0.198812	0.629073	LEP
p_intref	-2.69e-05	0.0004788	-0.06	0.955	-0.0009653	0.0009115	LEP
p_intmed	-0.0169922	0.0879767	-0.19	0.847	-0.189423	0.155439	LEP
p_pie	0.801888	0.214866	3.73	<0.001	0.380759	1.22302	LEP
te	0.0715041	0.0166304	4.3	<0.001	0.038909	0.104099	FABP4
cde	0.0456707	0.0177336	2.58	0.01	0.0109135	0.0804278	FABP4
intref	-1.9e-05	0.0003006	-0.06	0.95	-0.0006081	0.0005701	FABP4
intmed	-0.0091795	0.0061926	-1.48	0.138	-0.0213168	0.0029577	FABP4
pie	0.0350319	0.0076225	4.6	<0.001	0.0200921	0.0499718	FABP4
p_cde	0.638714	0.146191	4.37	<0.001	0.352185	0.925244	FABP4
p_intref	-0.0002657	0.0042058	-0.06	0.95	-0.0085089	0.0079775	FABP4
p_intmed	-0.128378	0.0988443	-1.3	0.194	-0.322109	0.0653534	FABP4
p_pie	0.489929	0.156033	3.14	0.002	0.184111	0.795748	FABP4
te	0.0792691	0.0169153	4.69	<0.001	0.0461158	0.112422	PLAT
cde	0.0565005	0.0174399	3.24	0.001	0.0223189	0.0906821	PLAT
intref	2.39e-06	4.24e-05	0.06	0.955	-8.07e-05	8.55e-05	PLAT
intmed	0.0011258	0.0056939	0.2	0.843	-0.010034	0.0122856	PLAT
pie	0.0216404	0.0069209	3.13	0.002	0.0080757	0.0352052	PLAT
p_cde	0.712768	0.11434	6.23	<0.001	0.488666	0.93687	PLAT
p_intref	3.02e-05	0.0005343	0.06	0.955	-0.001017	0.0010774	PLAT
p_intmed	0.0142022	0.0709344	0.2	0.841	-0.124827	0.153231	PLAT
p_pie	0.273	0.105763	2.58	0.01	0.0657075	0.480292	PLAT
te	0.0916527	0.0166393	5.51	<0.001	0.0590403	0.124265	IGFBP2
cde	0.0492046	0.017368	2.83	0.005	0.0151639	0.0832452	IGFBP2
intref	3.71e-05	0.0006911	0.05	0.957	-0.0013175	0.0013917	IGFBP2
intmed	0.0186644	0.0057681	3.24	0.001	0.0073592	0.0299696	IGFBP2
pie	0.0237466	0.0067282	3.53	<0.001	0.0105595	0.0369336	IGFBP2
p_cde	0.536859	0.115395	4.65	<0.001	0.310688	0.763029	IGFBP2
p_intref	0.0004049	0.0075379	0.05	0.957	-0.0143691	0.0151789	IGFBP2
p_intmed	0.203643	0.0640442	3.18	0.001	0.0781186	0.329167	IGFBP2
p_pie	0.259093	0.0871953	2.97	0.003	0.0881936	0.429993	IGFBP2
te	0.0833429	0.0167563	4.97	<0.001	0.0505011	0.116185	CDHR2
cde	0.051726	0.017549	2.95	0.003	0.0173306	0.0861214	CDHR2
intref	-3.99e-06	0.0002462	-0.02	0.987	-0.0004865	0.0004786	CDHR2
intmed	0.0065707	0.0050204	1.31	0.191	-0.0032692	0.0164105	CDHR2
pie	0.0250502	0.0067941	3.69	<0.001	0.011734	0.0383665	CDHR2
p_cde	0.620641	0.116702	5.32	<0.001	0.391909	0.849372	CDHR2
p_intref	-4.79e-05	0.0029543	-0.02	0.987	-0.0058382	0.0057425	CDHR2
p_intmed	0.078839	0.0583355	1.35	0.177	-0.0354965	0.193174	CDHR2
p_pie	0.300568	0.101178	2.97	0.003	0.102263	0.498874	CDHR2
te	0.0795346	0.0165803	4.8	<0.001	0.0470379	0.112031	CPM
cde	0.0521247	0.0173629	3	0.003	0.0180941	0.0861552	CPM
intref	2.58e-07	1.65e-05	0.02	0.988	-3.22e-05	3.27e-05	CPM
intmed	8.77e-05	0.0055023	0.02	0.987	-0.0106967	0.0108721	CPM
pie	0.027322	0.0066842	4.09	<0.001	0.0142212	0.0404228	CPM
p_cde	0.655371	0.11797	5.56	<0.001	0.424154	0.886588	CPM
p_intref	3.25e-06	0.0002078	0.02	0.988	-0.0004041	0.0004106	CPM
p_intmed	0.0011029	0.0691255	0.02	0.987	-0.134381	0.136586	CPM
p_pie	0.343523	0.110692	3.1	0.002	0.12657	0.560476	CPM
te	0.0807661	0.0165829	4.87	<0.001	0.0482641	0.113268	RBP5
cde	0.0617843	0.0174099	3.55	<0.001	0.0276615	0.0959072	RBP5
intref	-2.7e-06	0.0001795	-0.02	0.988	-0.0003545	0.0003491	RBP5
intmed	0.0044517	0.0053426	0.83	0.405	-0.0060196	0.0149231	RBP5
pie	0.0145327	0.0063437	2.29	0.022	0.0020993	0.0269661	RBP5
p_cde	0.764979	0.101786	7.52	<0.001	0.565483	0.964475	RBP5
p_intref	-3.35e-05	0.0022225	-0.02	0.988	-0.0043895	0.0043225	RBP5
p_intmed	0.0551189	0.0647673	0.85	0.395	-0.0718227	0.18206	RBP5
p_pie	0.179936	0.0875694	2.05	0.04	0.0083029	0.351569	RBP5
te	0.0827134	0.0165261	5.01	<0.001	0.0503229	0.115104	FURIN
cde	0.066113	0.0172902	3.82	<0.001	0.0322248	0.100001	FURIN
intref	-5.31e-06	0.0001188	-0.04	0.964	-0.0002382	0.0002276	FURIN
intmed	0.0028776	0.0052895	0.54	0.586	-0.0074896	0.0132449	FURIN
pie	0.013728	0.0061143	2.25	0.025	0.0017442	0.0257119	FURIN
p_cde	0.799303	0.0970663	8.23	<0.001	0.609056	0.989549	FURIN
p_intref	-6.42e-05	0.0014363	-0.04	0.964	-0.0028793	0.0027509	FURIN
p_intmed	0.0347905	0.0628437	0.55	0.58	-0.0883809	0.157962	FURIN
p_pie	0.165971	0.0813919	2.04	0.041	0.006446	0.325496	FURIN
te	0.0897807	0.016562	5.42	<0.001	0.0573198	0.122242	GUSB
cde	0.0615992	0.0172732	3.57	<0.001	0.0277444	0.0954541	GUSB
intref	5.62e-05	0.0006131	0.09	0.927	-0.0011454	0.0012579	GUSB
intmed	0.0149123	0.0049943	2.99	0.003	0.0051236	0.024701	GUSB
pie	0.0132129	0.0061735	2.14	0.032	0.0011131	0.0253128	GUSB
p_cde	0.686108	0.0951422	7.21	<0.001	0.499632	0.872583	GUSB
p_intref	0.0006264	0.0068249	0.09	0.927	-0.0127501	0.0140029	GUSB
p_intmed	0.166097	0.0574749	2.89	0.004	0.053448	0.278746	GUSB
p_pie	0.147169	0.0744718	1.98	0.048	0.0012068	0.293131	GUSB
te	0.0811434	0.0166191	4.88	<0.001	0.0485705	0.113716	GSTA1
cde	0.0615986	0.0172574	3.57	<0.001	0.0277748	0.0954224	GSTA1
intref	1.59e-05	0.0002691	0.06	0.953	-0.0005115	0.0005434	GSTA1
intmed	0.0063411	0.0051608	1.23	0.219	-0.003774	0.0164561	GSTA1
pie	0.0131878	0.0060009	2.2	0.028	0.0014263	0.0249493	GSTA1
p_cde	0.759133	0.0986699	7.69	<0.001	0.565743	0.952522	GSTA1
p_intref	0.0001962	0.0033156	0.06	0.953	-0.0063021	0.0066946	GSTA1
p_intmed	0.0781467	0.0620133	1.26	0.208	-0.0433972	0.19969	GSTA1
p_pie	0.162524	0.0816735	1.99	0.047	0.0024474	0.322602	GSTA1
te	0.078361	0.016682	4.7	<0.001	0.045665	0.111057	F9
cde	0.0607023	0.0172261	3.52	<0.001	0.0269396	0.0944649	F9
intref	1.8e-06	0.0001007	0.02	0.986	-0.0001956	0.0001992	F9
intmed	0.0023792	0.0052706	0.45	0.652	-0.007951	0.0127093	F9
pie	0.0152778	0.0059438	2.57	0.01	0.0036282	0.0269273	F9
p_cde	0.774649	0.106903	7.25	<0.001	0.565122	0.984175	F9
p_intref	2.29e-05	0.0012854	0.02	0.986	-0.0024964	0.0025423	F9
p_intmed	0.0303619	0.0659217	0.46	0.645	-0.0988422	0.159566	F9
p_pie	0.194966	0.0857322	2.27	0.023	0.0269344	0.362999	F9
te	0.0801009	0.0168041	4.77	<0.001	0.0471654	0.113036	ADH4
cde	0.0582498	0.0173469	3.36	0.001	0.0242506	0.092249	ADH4
intref	4.14e-05	0.0003926	0.11	0.916	-0.0007281	0.0008109	ADH4
intmed	0.0090171	0.0051406	1.75	0.079	-0.0010582	0.0190925	ADH4
pie	0.0127925	0.0059041	2.17	0.03	0.0012207	0.0243643	ADH4
p_cde	0.727205	0.104565	6.95	<0.001	0.522262	0.932148	ADH4
p_intref	0.0005171	0.0048984	0.11	0.916	-0.0090836	0.0101178	ADH4
p_intmed	0.112572	0.062815	1.79	0.073	-0.0105427	0.235687	ADH4
p_pie	0.159705	0.0809739	1.97	0.049	0.0009992	0.318411	ADH4
te	0.0774674	0.0166984	4.64	<0.001	0.0447391	0.110196	SSC4D
cde	0.0527059	0.0170692	3.09	0.002	0.0192508	0.0861609	SSC4D
intref	1.6e-06	4.56e-05	0.04	0.972	-8.79e-05	9.11e-05	SSC4D
intmed	0.0010127	0.0047536	0.21	0.831	-0.0083042	0.0103296	SSC4D
pie	0.0237472	0.0058305	4.07	<0.001	0.0123197	0.0351747	SSC4D
p_cde	0.680361	0.103204	6.59	<0.001	0.478085	0.882638	SSC4D
p_intref	2.07e-05	0.0005891	0.04	0.972	-0.0011339	0.0011753	SSC4D
p_intmed	0.0130731	0.0607037	0.22	0.829	-0.105904	0.13205	SSC4D
p_pie	0.306545	0.101915	3.01	0.003	0.106796	0.506294	SSC4D
te	0.0850143	0.0168139	5.06	<0.001	0.0520596	0.117969	SSC5D
cde	0.0638479	0.0170572	3.74	<0.001	0.0304164	0.0972794	SSC5D
intref	6.66e-06	0.0003943	0.02	0.987	-0.0007661	0.0007794	SSC5D
intmed	0.008814	0.0048205	1.83	0.067	-0.000634	0.0182619	SSC5D
pie	0.0123457	0.0056055	2.2	0.028	0.0013591	0.0233323	SSC5D
p_cde	0.751026	0.0913001	8.23	<0.001	0.572081	0.929971	SSC5D
p_intref	7.84e-05	0.0046372	0.02	0.987	-0.0090104	0.0091671	SSC5D
p_intmed	0.103677	0.0546059	1.9	0.058	-0.0033491	0.210702	SSC5D
p_pie	0.145219	0.0719211	2.02	0.043	0.0042566	0.286182	SSC5D
te	0.0810844	0.0164196	4.94	<0.001	0.0489026	0.113266	HGF
cde	0.0613265	0.0170035	3.61	<0.001	0.0280003	0.0946527	HGF
intref	6e-06	0.000217	0.03	0.978	-0.0004194	0.0004314	HGF
intmed	0.0048627	0.0048512	1	0.316	-0.0046455	0.0143709	HGF
pie	0.0148892	0.0055905	2.66	0.008	0.0039321	0.0258463	HGF
p_cde	0.756329	0.0958289	7.89	<0.001	0.568508	0.944151	HGF
p_intref	7.39e-05	0.0026764	0.03	0.978	-0.0051718	0.0053197	HGF
p_intmed	0.0599703	0.0584965	1.03	0.305	-0.0546808	0.174621	HGF
p_pie	0.183626	0.0784643	2.34	0.019	0.029839	0.337413	HGF
te	0.0701994	0.0164829	4.26	<0.001	0.0378934	0.102505	ADM
cde	0.0652393	0.0170302	3.83	<0.001	0.0318607	0.0986179	ADM
intref	-2.66e-05	0.0004375	-0.06	0.952	-0.000884	0.0008308	ADM
intmed	-0.0096613	0.004617	-2.09	0.036	-0.0187104	-0.0006122	ADM
pie	0.0146479	0.0055395	2.64	0.008	0.0037906	0.0255052	ADM
p_cde	0.929343	0.103598	8.97	<0.001	0.726295	1.13239	ADM
p_intref	-0.0003785	0.0062351	-0.06	0.952	-0.0125991	0.0118421	ADM
p_intmed	-0.137626	0.07933	-1.73	0.083	-0.29311	0.0178577	ADM
p_pie	0.208661	0.0923858	2.26	0.024	0.0275882	0.389734	ADM
te	0.0822137	0.0165641	4.96	<0.001	0.0497486	0.114679	IL1RN
cde	0.0623014	0.017088	3.65	<0.001	0.0288095	0.0957933	IL1RN
intref	6.81e-06	0.0002579	0.03	0.979	-0.0004986	0.0005123	IL1RN
intmed	0.0055901	0.0048986	1.14	0.254	-0.0040109	0.0151911	IL1RN
pie	0.0143154	0.0055175	2.59	0.009	0.0035013	0.0251294	IL1RN
p_cde	0.757798	0.0928981	8.16	<0.001	0.575721	0.939875	IL1RN
p_intref	8.28e-05	0.0031365	0.03	0.979	-0.0060646	0.0062303	IL1RN
p_intmed	0.0679949	0.0582375	1.17	0.243	-0.0461485	0.182138	IL1RN
p_pie	0.174124	0.076088	2.29	0.022	0.0249942	0.323254	IL1RN
te	0.0764935	0.0166136	4.6	<0.001	0.0439314	0.109056	ASGR1
cde	0.0657826	0.0171596	3.83	<0.001	0.0321504	0.0994147	ASGR1
intref	-6.24e-08	0.0001688	0	1	-0.0003309	0.0003307	ASGR1
intmed	-0.0036328	0.0049015	-0.74	0.459	-0.0132396	0.005974	ASGR1
pie	0.0143438	0.0054816	2.62	0.009	0.0036001	0.0250876	ASGR1
p_cde	0.859976	0.0950305	9.05	0	0.673719	1.04623	ASGR1
p_intref	-8.16e-07	0.0022065	0	1	-0.0043254	0.0043238	ASGR1
p_intmed	-0.0474915	0.0670048	-0.71	0.478	-0.178818	0.0838355	ASGR1
p_pie	0.187517	0.0825255	2.27	0.023	0.0257697	0.349264	ASGR1
te	0.0773768	0.016516	4.68	<0.001	0.045006	0.109748	ADAMTS15
cde	0.0651864	0.0171409	3.8	<0.001	0.0315909	0.0987819	ADAMTS15
intref	5.01e-07	3.89e-05	0.01	0.99	-7.57e-05	7.67e-05	ADAMTS15
intmed	-0.0008247	0.0045829	-0.18	0.857	-0.009807	0.0081575	ADAMTS15
pie	0.0130146	0.0054001	2.41	0.016	0.0024307	0.0235986	ADAMTS15
p_cde	0.842454	0.0934486	9.02	<0.001	0.659298	1.02561	ADAMTS15
p_intref	6.47e-06	0.0005026	0.01	0.99	-0.0009787	0.0009916	ADAMTS15
p_intmed	-0.0106588	0.0596956	-0.18	0.858	-0.12766	0.106343	ADAMTS15
p_pie	0.168198	0.0783478	2.15	0.032	0.0146393	0.321757	ADAMTS15
te	0.0870674	0.0163769	5.32	<0.001	0.0549692	0.119166	FGF21
cde	0.0610313	0.017001	3.59	<0.001	0.0277099	0.0943526	FGF21
intref	3.22e-05	0.0007307	0.04	0.965	-0.0013999	0.0014644	FGF21
intmed	0.0154695	0.0046945	3.3	0.001	0.0062684	0.0246705	FGF21
pie	0.0105344	0.0052909	1.99	0.046	0.0001644	0.0209045	FGF21
p_cde	0.700966	0.092776	7.56	<0.001	0.519128	0.882803	FGF21
p_intref	0.0003702	0.0083893	0.04	0.965	-0.0160725	0.0168129	FGF21
p_intmed	0.177672	0.0581157	3.06	0.002	0.0637676	0.291577	FGF21
p_pie	0.120992	0.0648354	1.87	0.062	-0.0060833	0.248067	FGF21
te	0.0840354	0.0166724	5.04	<0.001	0.051358	0.116713	INHBC
cde	0.0636802	0.0170186	3.74	<0.001	0.0303242	0.0970361	INHBC
intref	-9.23e-06	0.0002405	-0.04	0.969	-0.0004806	0.0004621	INHBC
intmed	0.0050874	0.0048275	1.05	0.292	-0.0043743	0.0145491	INHBC
pie	0.0152771	0.0053706	2.84	0.004	0.0047509	0.0258033	INHBC
p_cde	0.757778	0.0932158	8.13	<0.001	0.575078	0.940477	INHBC
p_intref	-0.0001099	0.0028621	-0.04	0.969	-0.0057195	0.0054997	INHBC
p_intmed	0.0605384	0.0557056	1.09	0.277	-0.0486426	0.169719	INHBC
p_pie	0.181794	0.0726396	2.5	0.012	0.0394227	0.324165	INHBC
te	0.0839431	0.0164852	5.09	<0.001	0.0516327	0.116253	PRSS8
cde	0.0645038	0.0169875	3.8	<0.001	0.031209	0.0977987	PRSS8
intref	8.73e-06	0.0004198	0.02	0.983	-0.000814	0.0008314	PRSS8
intmed	0.0083362	0.0043847	1.9	0.057	-0.0002576	0.0169301	PRSS8
pie	0.0110943	0.0050514	2.2	0.028	0.0011937	0.0209948	PRSS8
p_cde	0.768424	0.0852368	9.02	<0.001	0.601363	0.935485	PRSS8
p_intref	0.000104	0.0049999	0.02	0.983	-0.0096956	0.0099037	PRSS8
p_intmed	0.0993083	0.0523494	1.9	0.058	-0.0032946	0.201911	PRSS8
p_pie	0.132164	0.0656402	2.01	0.044	0.0035116	0.260816	PRSS8
te	0.0784956	0.01623	4.84	<0.001	0.0466854	0.110306	OXT
cde	0.0659901	0.0167586	3.94	<0.001	0.0331439	0.0988364	OXT
intref	9.55e-07	4.67e-05	0.02	0.984	-9.05e-05	9.24e-05	OXT
intmed	0.000899	0.0043786	0.21	0.837	-0.0076828	0.0094809	OXT
pie	0.0116055	0.0048306	2.4	0.016	0.0021377	0.0210732	OXT
p_cde	0.840686	0.083834	10.03	<0.001	0.676374	1.005	OXT
p_intref	1.22e-05	0.0005945	0.02	0.984	-0.001153	0.0011774	OXT
p_intmed	0.011453	0.0554407	0.21	0.836	-0.0972088	0.120115	OXT
p_pie	0.147849	0.0688193	2.15	0.032	0.0129655	0.282732	OXT
te	0.0848235	0.0165691	5.12	<0.001	0.0523486	0.117298	NOMO1
cde	0.0652562	0.0168165	3.88	<0.001	0.0322964	0.098216	NOMO1
intref	-1.11e-05	0.0003243	-0.03	0.973	-0.0006466	0.0006245	NOMO1
intmed	0.0060931	0.0043384	1.4	0.16	-0.00241	0.0145963	NOMO1
pie	0.0134852	0.0047716	2.83	0.005	0.0041331	0.0228373	NOMO1
p_cde	0.769317	0.0818956	9.39	<0.001	0.608805	0.92983	NOMO1
p_intref	-0.0001304	0.0038232	-0.03	0.973	-0.0076238	0.007363	NOMO1
p_intmed	0.0718333	0.0499362	1.44	0.15	-0.0260398	0.169706	NOMO1
p_pie	0.15898	0.0641056	2.48	0.013	0.033335	0.284624	NOMO1
te	0.0796156	0.0164485	4.84	<0.001	0.0473771	0.111854	IL18R1
cde	0.0577504	0.0166675	3.46	0.001	0.0250827	0.0904181	IL18R1
intref	2.88e-06	0.0001255	0.02	0.982	-0.0002431	0.0002489	IL18R1
intmed	0.002337	0.0042542	0.55	0.583	-0.0060011	0.0106751	IL18R1
pie	0.0195254	0.0047332	4.13	<0.001	0.0102484	0.0288023	IL18R1
p_cde	0.725365	0.0892145	8.13	<0.001	0.550508	0.900222	IL18R1
p_intref	3.62e-05	0.0015766	0.02	0.982	-0.0030538	0.0031262	IL18R1
p_intmed	0.0293536	0.0524467	0.56	0.576	-0.0734402	0.132147	IL18R1
p_pie	0.245245	0.0779084	3.15	0.002	0.0925475	0.397943	IL18R1
te	0.0747964	0.0166348	4.5	<0.001	0.0421929	0.1074	SEMA3F
cde	0.065526	0.0167791	3.91	<0.001	0.0326396	0.0984124	SEMA3F
intref	-2.94e-06	0.0001012	-0.03	0.977	-0.0002012	0.0001953	SEMA3F
intmed	-0.0018611	0.0042464	-0.44	0.661	-0.010184	0.0064617	SEMA3F
pie	0.0111345	0.0046574	2.39	0.017	0.0020062	0.0202629	SEMA3F
p_cde	0.876057	0.0830921	10.54	<0.001	0.7132	1.03892	SEMA3F
p_intref	-3.94e-05	0.0013526	-0.03	0.977	-0.0026904	0.0026117	SEMA3F
p_intmed	-0.0248827	0.0583548	-0.43	0.67	-0.139256	0.0894906	SEMA3F
p_pie	0.148865	0.070597	2.11	0.035	0.010497	0.287232	SEMA3F
te	0.0784241	0.0162751	4.82	<0.001	0.0465254	0.110323	IGSF3
cde	0.0616026	0.0169056	3.64	<0.001	0.0284683	0.0947369	IGSF3
intref	-9.53e-07	8.64e-05	-0.01	0.991	-0.0001702	0.0001683	IGSF3
intmed	0.0015696	0.0039481	0.4	0.691	-0.0061685	0.0093077	IGSF3
pie	0.0152528	0.0048099	3.17	0.002	0.0058255	0.0246802	IGSF3
p_cde	0.785506	0.0805603	9.75	<0.001	0.627611	0.943402	IGSF3
p_intref	-1.21e-05	0.0011012	-0.01	0.991	-0.0021704	0.0021461	IGSF3
p_intmed	0.0200137	0.0501939	0.4	0.69	-0.0783644	0.118392	IGSF3
p_pie	0.194492	0.0736889	2.64	0.008	0.0500643	0.33892	IGSF3
te	0.0748492	0.0164306	4.56	<0.001	0.0426458	0.107053	FSTL3
cde	0.0653256	0.0168687	3.87	<0.001	0.0322636	0.0983875	FSTL3
intref	-1.05e-05	0.0002728	-0.04	0.969	-0.0005452	0.0005241	FSTL3
intmed	-0.0049284	0.0040101	-1.23	0.219	-0.0127881	0.0029313	FSTL3
pie	0.0144626	0.0046434	3.11	0.002	0.0053617	0.0235635	FSTL3
p_cde	0.872762	0.0808151	10.8	<0.001	0.714367	1.03116	FSTL3
p_intref	-0.0001407	0.0036451	-0.04	0.969	-0.007285	0.0070036	FSTL3
p_intmed	-0.0658444	0.0576496	-1.14	0.253	-0.178836	0.0471467	FSTL3
p_pie	0.193223	0.0753255	2.57	0.01	0.0455882	0.340859	FSTL3
te	0.0658135	0.0164221	4.01	<0.001	0.0336268	0.0980003	CLMP
cde	0.0680828	0.0166644	4.09	<0.001	0.0354212	0.100745	CLMP
intref	-3.77e-05	0.0007691	-0.05	0.961	-0.0015451	0.0014696	CLMP
intmed	-0.013727	0.003915	-3.51	<0.001	-0.0214002	-0.0060537	CLMP
pie	0.0114954	0.004482	2.56	0.01	0.0027108	0.02028	CLMP
p_cde	1.03448	0.0911726	11.35	<0.001	0.855786	1.21318	CLMP
p_intref	-0.0005736	0.0116934	-0.05	0.961	-0.0234922	0.0223451	CLMP
p_intmed	-0.208574	0.0865699	-2.41	0.016	-0.378248	-0.0388997	CLMP
p_pie	0.174666	0.0809559	2.16	0.031	0.0159955	0.333337	CLMP
te	0.0797534	0.016664	4.79	<0.001	0.0470926	0.112414	GGH
cde	0.0633418	0.0169714	3.73	<0.001	0.0300785	0.096605	GGH
intref	1.3e-05	0.0002751	0.05	0.962	-0.0005262	0.0005522	GGH
intmed	0.0047124	0.0039945	1.18	0.238	-0.0031167	0.0125416	GGH
pie	0.0116862	0.0044587	2.62	0.009	0.0029473	0.020425	GGH
p_cde	0.79422	0.0810567	9.8	<0.001	0.635352	0.953089	GGH
p_intref	0.0001632	0.0034489	0.05	0.962	-0.0065966	0.006923	GGH
p_intmed	0.0590873	0.0493655	1.2	0.231	-0.0376674	0.155842	GGH
p_pie	0.146529	0.0636578	2.3	0.021	0.021762	0.271296	GGH
te	0.0846918	0.0165365	5.12	<0.001	0.0522809	0.117103	ANGPTL2
cde	0.065248	0.0166662	3.91	<0.001	0.0325829	0.0979132	ANGPTL2
intref	-3.56e-06	0.0004916	-0.01	0.994	-0.0009671	0.00096	ANGPTL2
intmed	0.0082571	0.003905	2.11	0.034	0.0006034	0.0159108	ANGPTL2
pie	0.0111902	0.0042726	2.62	0.009	0.0028161	0.0195644	ANGPTL2
p_cde	0.770417	0.0748931	10.29	<0.001	0.623629	0.917205	ANGPTL2
p_intref	-4.2e-05	0.0058049	-0.01	0.994	-0.0114194	0.0113353	ANGPTL2
p_intmed	0.0974958	0.0459472	2.12	0.034	0.007441	0.187551	ANGPTL2
p_pie	0.132129	0.0567121	2.33	0.02	0.0209753	0.243283	ANGPTL2
te	0.0779441	0.0164835	4.73	<0.001	0.0456371	0.110251	LILRA5
cde	0.0650436	0.0166829	3.9	<0.001	0.0323456	0.0977415	LILRA5
intref	2.65e-06	9.98e-05	0.03	0.979	-0.0001929	0.0001982	LILRA5
intmed	0.001675	0.0040009	0.42	0.675	-0.0061665	0.0095166	LILRA5
pie	0.0112229	0.0042653	2.63	0.009	0.002863	0.0195827	LILRA5
p_cde	0.83449	0.0780855	10.69	<0.001	0.681445	0.987534	LILRA5
p_intref	3.4e-05	0.0012797	0.03	0.979	-0.0024741	0.0025421	LILRA5
p_intmed	0.0214902	0.0506098	0.42	0.671	-0.0777033	0.120684	LILRA5
p_pie	0.143986	0.0624548	2.31	0.021	0.0215771	0.266395	LILRA5
te	0.079536	0.016391	4.85	<0.001	0.0474103	0.111662	HNMT
cde	0.0686595	0.0168177	4.08	<0.001	0.0356973	0.101622	HNMT
intref	1.32e-07	1.67e-05	0.01	0.994	-3.25e-05	3.28e-05	HNMT
intmed	0.0002717	0.0036706	0.07	0.941	-0.0069224	0.0074659	HNMT
pie	0.0106047	0.0042351	2.5	0.012	0.0023041	0.0189052	HNMT
p_cde	0.86325	0.0704151	12.26	<0.001	0.725239	1.00126	HNMT
p_intref	1.66e-06	0.0002095	0.01	0.994	-0.000409	0.0004123	HNMT
p_intmed	0.0034163	0.0460676	0.07	0.941	-0.0868745	0.0937072	HNMT
p_pie	0.133332	0.0600663	2.22	0.026	0.015604	0.25106	HNMT
te	0.0736805	0.0164599	4.48	<0.001	0.0414197	0.105941	CTS3
cde	0.0684267	0.0166262	4.12	<0.001	0.0358399	0.101014	CTS3
intref	-1.21e-06	0.0001929	-0.01	0.995	-0.0003792	0.0003768	CTS3
intmed	-0.003075	0.0035465	-0.87	0.386	-0.0100261	0.0038761	CTS3
pie	0.00833	0.0040221	2.07	0.038	0.0004468	0.0162132	CTS3
p_cde	0.928695	0.0736471	12.61	<0.001	0.78435	1.07304	CTS3
p_intref	-1.64e-05	0.0026175	-0.01	0.995	-0.0051467	0.0051138	CTS3
p_intmed	-0.0417346	0.05078	-0.82	0.411	-0.141262	0.0577924	CTS3
p_pie	0.113056	0.0598922	1.89	0.059	-0.0043308	0.230442	CTS3
te	0.079059	0.016251	4.86	<0.001	0.0472077	0.11091	CA14
cde	0.066207	0.0165966	3.99	<0.001	0.0336783	0.0987356	CA14
intref	5.56e-06	0.0001298	0.04	0.966	-0.0002488	0.0002599	CA14
intmed	0.0020223	0.003543	0.57	0.568	-0.0049218	0.0089664	CA14
pie	0.0108241	0.003952	2.74	0.006	0.0030783	0.0185699	CA14
p_cde	0.837438	0.0719743	11.64	<0.001	0.696371	0.978505	CA14
p_intref	7.03e-05	0.0016411	0.04	0.966	-0.0031461	0.0032868	CA14
p_intmed	0.0255802	0.0444051	0.58	0.565	-0.0614522	0.112613	CA14
p_pie	0.136912	0.0571707	2.39	0.017	0.0248592	0.248964	CA14
te	0.0765583	0.0164102	4.67	<0.001	0.0443949	0.108722	SNCG
cde	0.0688759	0.0167232	4.12	<0.001	0.0360991	0.101653	SNCG
intref	-6.54e-08	0.0002462	0	1	-0.0004827	0.0004825	SNCG
intmed	-0.0038064	0.0035919	-1.06	0.289	-0.0108464	0.0032335	SNCG
pie	0.0114889	0.0039793	2.89	0.004	0.0036896	0.0192883	SNCG
p_cde	0.899652	0.0697754	12.89	<0.001	0.762895	1.03641	SNCG
p_intref	-8.55e-07	0.0032166	0	1	-0.0063053	0.0063035	SNCG
p_intmed	-0.0497193	0.0495744	-1	0.316	-0.146883	0.0474447	SNCG
p_pie	0.150068	0.0610802	2.46	0.014	0.0303527	0.269783	SNCG
te	0.0783934	0.0162569	4.82	<0.001	0.0465304	0.110256	COL6A3
cde	0.0619468	0.016474	3.76	<0.001	0.0296584	0.0942353	COL6A3
intref	6.63e-07	2.18e-05	0.03	0.976	-4.22e-05	4.35e-05	COL6A3
intmed	0.0003203	0.0035913	0.09	0.929	-0.0067185	0.007359	COL6A3
pie	0.0161256	0.0039903	4.04	<0.001	0.0083047	0.0239466	COL6A3
p_cde	0.790205	0.0756612	10.44	<0.001	0.641911	0.938498	COL6A3
p_intref	8.46e-06	0.0002786	0.03	0.976	-0.0005375	0.0005544	COL6A3
p_intmed	0.0040853	0.0456794	0.09	0.929	-0.0854447	0.0936153	COL6A3
p_pie	0.205702	0.0660091	3.12	0.002	0.076326	0.335077	COL6A3
te	0.0790847	0.0162868	4.86	<0.001	0.0471631	0.111006	VWA1
cde	0.0688097	0.0165939	4.15	<0.001	0.0362863	0.101333	VWA1
intref	4.08e-06	0.0001266	0.03	0.974	-0.0002441	0.0002523	VWA1
intmed	0.0019604	0.0037039	0.53	0.597	-0.0052991	0.0092199	VWA1
pie	0.0083105	0.0039036	2.13	0.033	0.0006596	0.0159613	VWA1
p_cde	0.870077	0.0694828	12.52	<0.001	0.733893	1.00626	VWA1
p_intref	5.17e-05	0.001601	0.03	0.974	-0.0030863	0.0031896	VWA1
p_intmed	0.0247886	0.046355	0.53	0.593	-0.0660655	0.115643	VWA1
p_pie	0.105083	0.0538894	1.95	0.051	-0.0005383	0.210704	VWA1
te	0.079062	0.0162766	4.86	<0.001	0.0471603	0.110964	GFRA1
cde	0.0664818	0.0165674	4.01	<0.001	0.0340102	0.0989533	GFRA1
intref	3.97e-06	0.0001246	0.03	0.975	-0.0002402	0.0002481	GFRA1
intmed	0.0019049	0.0035455	0.54	0.591	-0.0050442	0.0088539	GFRA1
pie	0.0106714	0.0038849	2.75	0.006	0.0030572	0.0182856	GFRA1
p_cde	0.840882	0.0698601	12.04	<0.001	0.703958	0.977805	GFRA1
p_intref	5.02e-05	0.0015753	0.03	0.975	-0.0030373	0.0031377	GFRA1
p_intmed	0.0240935	0.0444042	0.54	0.587	-0.0629371	0.111124	GFRA1
p_pie	0.134975	0.0563922	2.39	0.017	0.024448	0.245501	GFRA1
te	0.0807805	0.0165041	4.89	<0.001	0.0484331	0.113128	EPHA1
cde	0.0694051	0.0165917	4.18	<0.001	0.036886	0.101924	EPHA1
intref	3.17e-06	0.0001708	0.02	0.985	-0.0003316	0.000338	EPHA1
intmed	0.0025939	0.003374	0.77	0.442	-0.0040191	0.0092068	EPHA1
pie	0.0087784	0.0038589	2.27	0.023	0.001215	0.0163418	EPHA1
p_cde	0.859181	0.0678756	12.66	<0.001	0.726147	0.992215	EPHA1
p_intref	3.93e-05	0.0021146	0.02	0.985	-0.0041053	0.0041839	EPHA1
p_intmed	0.03211	0.0409401	0.78	0.433	-0.0481311	0.112351	EPHA1
p_pie	0.10867	0.0522677	2.08	0.038	0.0062268	0.211113	EPHA1
te	0.0681754	0.0149941	4.55	<0.001	0.0387875	0.0975632	BAIAP2
cde	0.0581091	0.0152003	3.82	<0.001	0.0283171	0.0879011	BAIAP2
intref	1.91e-06	8.56e-05	0.02	0.982	-0.0001659	0.0001697	BAIAP2
intmed	0.0012827	0.0031951	0.4	0.688	-0.0049796	0.0075451	BAIAP2
pie	0.0087816	0.0035357	2.48	0.013	0.0018517	0.0157115	BAIAP2
p_cde	0.852348	0.0723942	11.77	<0.001	0.710458	0.994237	BAIAP2
p_intref	2.8e-05	0.0012555	0.02	0.982	-0.0024327	0.0024886	BAIAP2
p_intmed	0.0188153	0.0463782	0.41	0.685	-0.0720842	0.109715	BAIAP2
p_pie	0.128809	0.0590924	2.18	0.029	0.0129902	0.244628	BAIAP2
te	0.0853424	0.0166049	5.14	<0.001	0.0527975	0.117887	SFRP1
cde	0.0694564	0.016705	4.16	<0.001	0.0367152	0.102198	SFRP1
intref	-1.64e-06	0.0004219	0	0.997	-0.0008285	0.0008253	SFRP1
intmed	0.0063333	0.0035262	1.8	0.072	-0.0005779	0.0132446	SFRP1
pie	0.0095543	0.0038607	2.47	0.013	0.0019875	0.0171211	SFRP1
p_cde	0.813856	0.0679438	11.98	<0.001	0.680688	0.947023	SFRP1
p_intref	-1.92e-05	0.0049435	0	0.997	-0.0097083	0.0096699	SFRP1
p_intmed	0.0742108	0.0410006	1.81	0.07	-0.006149	0.154571	SFRP1
p_pie	0.111953	0.0498869	2.24	0.025	0.0141761	0.209729	SFRP1
te	0.0884798	0.0164846	5.37	<0.001	0.0561705	0.120789	IGF2R
cde	0.0685421	0.0165481	4.14	<0.001	0.0361083	0.100976	IGF2R
intref	-1.76e-05	0.0006523	-0.03	0.978	-0.0012961	0.0012609	IGF2R
intmed	0.0096987	0.0034899	2.78	0.005	0.0028587	0.0165388	IGF2R
pie	0.0102565	0.003793	2.7	0.007	0.0028225	0.0176906	IGF2R
p_cde	0.774664	0.0676178	11.46	<0.001	0.642135	0.907192	IGF2R
p_intref	-0.0001989	0.0073739	-0.03	0.978	-0.0146516	0.0142537	IGF2R
p_intmed	0.109615	0.0406272	2.7	0.007	0.0299876	0.189243	IGF2R
p_pie	0.11592	0.0477127	2.43	0.015	0.0224045	0.209435	IGF2R
te	0.0818268	0.0165828	4.93	<0.001	0.0493251	0.114329	CREG1
cde	0.0707496	0.0167294	4.23	<0.001	0.0379605	0.103539	CREG1
intref	4.25e-06	0.0001443	0.03	0.976	-0.0002785	0.000287	CREG1
intmed	0.0021475	0.0036744	0.58	0.559	-0.0050542	0.0093491	CREG1
pie	0.0089255	0.0038309	2.33	0.02	0.0014171	0.016434	CREG1
p_cde	0.864626	0.0661725	13.07	<0.001	0.73493	0.994321	CREG1
p_intref	5.2e-05	0.001763	0.03	0.976	-0.0034036	0.0035075	CREG1
p_intmed	0.026244	0.0442407	0.59	0.553	-0.0604662	0.112954	CREG1
p_pie	0.109078	0.0517673	2.11	0.035	0.0076161	0.21054	CREG1
te	0.0776682	0.0162446	4.78	<0.001	0.0458294	0.109507	MFAP5
cde	0.0693555	0.0164418	4.22	<0.001	0.0371301	0.101581	MFAP5
intref	-1.3e-06	4.33e-05	-0.03	0.976	-8.62e-05	8.36e-05	MFAP5
intmed	-0.0006266	0.0033472	-0.19	0.851	-0.0071871	0.0059338	MFAP5
pie	0.0089406	0.003673	2.43	0.015	0.0017417	0.0161396	MFAP5
p_cde	0.892971	0.0649748	13.74	<0.001	0.765623	1.02032	MFAP5
p_intref	-1.67e-05	0.0005575	-0.03	0.976	-0.0011094	0.001076	MFAP5
p_intmed	-0.0080681	0.0433985	-0.19	0.853	-0.0931275	0.0769913	MFAP5
p_pie	0.115113	0.0529792	2.17	0.03	0.011276	0.218951	MFAP5
te	0.0789382	0.0162878	4.85	<0.001	0.0470147	0.110862	IL6
cde	0.0653047	0.0167488	3.9	<0.001	0.0324778	0.0981317	IL6
intref	-1.53e-06	0.0001742	-0.01	0.993	-0.0003429	0.0003399	IL6
intmed	0.0025272	0.0033104	0.76	0.445	-0.0039612	0.0090155	IL6
pie	0.0111078	0.0037452	2.97	0.003	0.0037674	0.0184483	IL6
p_cde	0.827289	0.0719327	11.5	<0.001	0.686304	0.968275	IL6
p_intref	-1.94e-05	0.0022067	-0.01	0.993	-0.0043446	0.0043057	IL6
p_intmed	0.0320146	0.0419039	0.76	0.445	-0.0501155	0.114145	IL6
p_pie	0.140715	0.0552346	2.55	0.011	0.0324576	0.248973	IL6
te	0.078507	0.0165932	4.73	<0.001	0.045985	0.111029	PLIN1
cde	0.0684244	0.0168691	4.06	<0.001	0.0353615	0.101487	PLIN1
intref	-8.33e-06	0.0001523	-0.05	0.956	-0.0003068	0.0002901	PLIN1
intmed	0.0021811	0.0032765	0.67	0.506	-0.0042407	0.008603	PLIN1
pie	0.0079098	0.0037676	2.1	0.036	0.0005254	0.0152941	PLIN1
p_cde	0.871571	0.0646703	13.48	<0.001	0.74482	0.998323	PLIN1
p_intref	-0.000106	0.0019397	-0.05	0.956	-0.0039077	0.0036956	PLIN1
p_intmed	0.0277828	0.0413744	0.67	0.502	-0.0533096	0.108875	PLIN1
p_pie	0.100752	0.0525843	1.92	0.055	-0.0023111	0.203816	PLIN1
te	0.0766044	0.016319	4.69	<0.001	0.0446198	0.108589	COLEC12
cde	0.0734936	0.0166047	4.43	<0.001	0.040949	0.106038	COLEC12
intref	3.06e-06	0.0003176	0.01	0.992	-0.0006194	0.0006256	COLEC12
intmed	-0.0045564	0.0032882	-1.39	0.166	-0.0110012	0.0018885	COLEC12
pie	0.0076641	0.0036508	2.1	0.036	0.0005086	0.0148196	COLEC12
p_cde	0.959392	0.0621239	15.44	<0.001	0.837631	1.08115	COLEC12
p_intref	3.99e-05	0.0041459	0.01	0.992	-0.008086	0.0081658	COLEC12
p_intmed	-0.0594793	0.0462726	-1.29	0.199	-0.150172	0.0312133	COLEC12
p_pie	0.100048	0.0522833	1.91	0.056	-0.0024257	0.202521	COLEC12
te	0.0823981	0.0163877	5.03	<0.001	0.0502788	0.114517	WFIKKN2
cde	0.061793	0.0165387	3.74	<0.001	0.0293778	0.0942082	WFIKKN2
intref	3.19e-06	0.0004318	0.01	0.994	-0.0008431	0.0008494	WFIKKN2
intmed	0.0061202	0.0033533	1.83	0.068	-0.0004522	0.0126927	WFIKKN2
pie	0.0144817	0.0037109	3.9	<0.001	0.0072084	0.021755	WFIKKN2
p_cde	0.749932	0.0735065	10.2	<0.001	0.605862	0.894002	WFIKKN2
p_intref	3.87e-05	0.0052398	0.01	0.994	-0.0102312	0.0103086	WFIKKN2
p_intmed	0.0742763	0.0410548	1.81	0.07	-0.0061897	0.154742	WFIKKN2
p_pie	0.175753	0.0564986	3.11	0.002	0.0650175	0.286488	WFIKKN2
te	0.0754242	0.0164282	4.59	<0.001	0.0432255	0.107623	CCDC80
cde	0.0680035	0.0165158	4.12	<0.001	0.0356332	0.100374	CCDC80
intref	-1.84e-06	8.25e-05	-0.02	0.982	-0.0001636	0.0001599	CCDC80
intmed	-0.0011655	0.0031369	-0.37	0.71	-0.0073137	0.0049827	CCDC80
pie	0.0085881	0.0035943	2.39	0.017	0.0015434	0.0156328	CCDC80
p_cde	0.901613	0.0641087	14.06	<0.001	0.775962	1.02726	CCDC80
p_intref	-2.44e-05	0.0010945	-0.02	0.982	-0.0021697	0.0021208	CCDC80
p_intmed	-0.015453	0.0423425	-0.36	0.715	-0.0984428	0.0675368	CCDC80
p_pie	0.113864	0.0535893	2.12	0.034	0.0088311	0.218897	CCDC80
te	0.0777029	0.0163872	4.74	<0.001	0.0455845	0.109821	DPT
cde	0.0673313	0.0163957	4.11	<0.001	0.0351963	0.0994663	DPT
intref	-8.86e-07	3.08e-05	-0.03	0.977	-6.13e-05	5.95e-05	DPT
intmed	-0.0004279	0.0031937	-0.13	0.893	-0.0066875	0.0058318	DPT
pie	0.0108003	0.0035919	3.01	0.003	0.0037602	0.0178403	DPT
p_cde	0.866523	0.0646672	13.4	<0.001	0.739778	0.993268	DPT
p_intref	-1.14e-05	0.0003969	-0.03	0.977	-0.0007894	0.0007666	DPT
p_intmed	-0.0055062	0.0413567	-0.13	0.894	-0.0865638	0.0755513	DPT
p_pie	0.138995	0.0543794	2.56	0.011	0.0324131	0.245576	DPT
te	0.0797413	0.0166541	4.79	<0.001	0.0470999	0.112383	CALB2
cde	0.0656251	0.0167932	3.91	<0.001	0.032711	0.0985392	CALB2
intref	-1.34e-05	0.0002619	-0.05	0.959	-0.0005266	0.0004999	CALB2
intmed	0.0034976	0.003314	1.06	0.291	-0.0029976	0.0099928	CALB2
pie	0.010632	0.0035512	2.99	0.003	0.0036717	0.0175923	CALB2
p_cde	0.822975	0.0667433	12.33	<0.001	0.69216	0.953789	CALB2
p_intref	-0.0001674	0.0032843	-0.05	0.959	-0.0066045	0.0062697	CALB2
p_intmed	0.0438616	0.0411364	1.07	0.286	-0.0367643	0.124487	CALB2
p_pie	0.133331	0.0523432	2.55	0.011	0.0307406	0.235922	CALB2
te	0.0741994	0.0164232	4.52	<0.001	0.0420105	0.106388	HSPG2
cde	0.0663744	0.0165414	4.01	<0.001	0.0339537	0.098795	HSPG2
intref	3.09e-06	0.000269	0.01	0.991	-0.0005241	0.0005303	HSPG2
intmed	-0.0035905	0.0031481	-1.14	0.254	-0.0097606	0.0025796	HSPG2
pie	0.0114124	0.003481	3.28	0.001	0.0045898	0.0182351	HSPG2
p_cde	0.894541	0.0636103	14.06	<0.001	0.769867	1.01921	HSPG2
p_intref	4.16e-05	0.0036252	0.01	0.991	-0.0070635	0.0071468	HSPG2
p_intmed	-0.0483898	0.0453771	-1.07	0.286	-0.137327	0.0405478	HSPG2
p_pie	0.153808	0.0578099	2.66	0.008	0.0405022	0.267113	HSPG2
te	0.0831162	0.0165647	5.02	<0.001	0.05065	0.115582	IFNLR1
cde	0.0723356	0.0165245	4.38	<0.001	0.0399482	0.104723	IFNLR1
intref	1.02e-05	0.0002695	0.04	0.97	-0.000518	0.0005384	IFNLR1
intmed	0.0035405	0.0034048	1.04	0.298	-0.0031327	0.0102137	IFNLR1
pie	0.0072299	0.0033609	2.15	0.031	0.0006427	0.0138171	IFNLR1
p_cde	0.870294	0.0617928	14.08	<0.001	0.749183	0.991406	IFNLR1
p_intref	0.0001226	0.003242	0.04	0.97	-0.0062316	0.0064768	IFNLR1
p_intmed	0.0425972	0.0400649	1.06	0.288	-0.0359287	0.121123	IFNLR1
p_pie	0.0869858	0.0435901	2	0.046	0.0015508	0.172421	IFNLR1
te	0.0816125	0.0162985	5.01	<0.001	0.0496681	0.113557	HSD11B1
cde	0.068688	0.0165639	4.15	<0.001	0.0362234	0.101153	HSD11B1
intref	1.13e-05	0.0002987	0.04	0.97	-0.0005742	0.0005967	HSD11B1
intmed	0.0039127	0.0031678	1.24	0.217	-0.0022961	0.0101216	HSD11B1
pie	0.0090005	0.0033716	2.67	0.008	0.0023923	0.0156086	HSD11B1
p_cde	0.841636	0.0618161	13.62	<0.001	0.720479	0.962793	HSD11B1
p_intref	0.000138	0.0036594	0.04	0.97	-0.0070342	0.0073103	HSD11B1
p_intmed	0.0479429	0.038978	1.23	0.219	-0.0284525	0.124338	HSD11B1
p_pie	0.110283	0.046679	2.36	0.018	0.0187941	0.201772	HSD11B1
te	0.0773886	0.0164872	4.69	<0.001	0.0450743	0.109703	PON2
cde	0.0629563	0.0166408	3.78	<0.001	0.0303408	0.0955717	PON2
intref	2.85e-05	0.0004798	0.06	0.953	-0.0009118	0.0009688	PON2
intmed	0.0062019	0.0032744	1.89	0.058	-0.0002159	0.0126196	PON2
pie	0.0082019	0.0033675	2.44	0.015	0.0016017	0.0148021	PON2
p_cde	0.813509	0.0690183	11.79	<0.001	0.678235	0.948782	PON2
p_intref	0.0003681	0.0061971	0.06	0.953	-0.0117781	0.0125143	PON2
p_intmed	0.0801396	0.0432673	1.85	0.064	-0.0046628	0.164942	PON2
p_pie	0.105984	0.0488451	2.17	0.03	0.0102491	0.201718	PON2
te	0.0808177	0.0163711	4.94	<0.001	0.048731	0.112904	IGFBP1
cde	0.0673458	0.0166061	4.06	<0.001	0.0347984	0.0998931	IGFBP1
intref	8.11e-06	0.0001948	0.04	0.967	-0.0003738	0.00039	IGFBP1
intmed	0.0033692	0.0040455	0.83	0.405	-0.0045598	0.0112982	IGFBP1
pie	0.0100946	0.0043218	2.34	0.02	0.0016241	0.0185652	IGFBP1
p_cde	0.833305	0.0753587	11.06	0	0.685604	0.981005	IGFBP1
p_intref	0.0001004	0.0024106	0.04	0.967	-0.0046243	0.0048251	IGFBP1
p_intmed	0.0416886	0.0490861	0.85	0.396	-0.0545184	0.137896	IGFBP1
p_pie	0.124906	0.0591788	2.11	0.035	0.0089181	0.240895	IGFBP1

## Sheet: TABLE3
							FA_Mean			OD_Mean
						FOURWAYDECOMP	Beta	SE	P	Beta	SE	P	PROTEIN
						te	-0.0735591	0.0159839	<0.001	0.0755099	0.0170071	<0.001	LEP
						cde	-0.0520968	0.0175821	0.003	0.0162445	0.0186328	0.383	LEP
						intref	-7.41e-06	0.0001267	0.953	-2.03e-06	3.61e-05	0.955	LEP
						intmed	-0.0046849	0.0061787	0.448	-0.0012831	0.0065465	0.845	LEP
						pie	-0.01677	0.0087628	0.056	0.0605505	0.0094257	<0.001	LEP
						p_cde	0.70823	0.152512	<0.001	0.215131	0.211199	0.308	LEP
						p_intref	0.0001007	0.0017216	0.953	-2.69e-05	0.0004788	0.955	LEP
						p_intmed	0.0636886	0.0806809	0.43	-0.0169922	0.0879767	0.847	LEP
						p_pie	0.22798	0.127625	0.074	0.801888	0.214866	<0.001	LEP
						te	-0.0765317	0.015583	<0.001	0.0795346	0.0165803	<0.001	CPM
						cde	-0.0613407	0.0163406	<0.001	0.0521247	0.0173629	0.003	CPM
						intref	-1.59e-06	2.54e-05	0.95	2.58e-07	1.65e-05	0.988	CPM
						intmed	-0.0005406	0.0051784	0.917	8.77e-05	0.0055023	0.987	CPM
						pie	-0.0146488	0.0062365	0.019	0.027322	0.0066842	<0.001	CPM
						p_cde	0.801507	0.104464	<0.001	0.655371	0.11797	<0.001	CPM
						p_intref	2.08e-05	0.0003319	0.95	3.25e-06	0.0002078	0.988	CPM
						p_intmed	0.0070642	0.0673233	0.916	0.0011029	0.0691255	0.987	CPM
						p_pie	0.191408	0.0907525	0.035	0.343523	0.110692	0.002	CPM
						te	-0.0814354	0.0156408	<0.001	0.078361	0.016682	<0.001	F9
						cde	-0.0564968	0.016123	<0.001	0.0607023	0.0172261	<0.001	F9
						intref	-7.75e-06	0.0004338	0.986	1.8e-06	0.0001007	0.986	F9
						intmed	-0.0102533	0.0049525	0.038	0.0023792	0.0052706	0.652	F9
						pie	-0.0146774	0.005565	0.008	0.0152778	0.0059438	0.01	F9
						p_cde	0.693763	0.101948	<0.001	0.774649	0.106903	<0.001	F9
						p_intref	9.52e-05	0.0053263	0.986	2.29e-05	0.0012854	0.986	F9
						p_intmed	0.125908	0.0593897	0.034	0.0303619	0.0659217	0.645	F9
						p_pie	0.180234	0.0758953	0.018	0.194966	0.0857322	0.023	F9
						te	-0.082843	0.0153571	<0.001	0.0870674	0.0163769	<0.001	FGF21
						cde	-0.0584435	0.015944	<0.001	0.0610313	0.017001	<0.001	FGF21
						intref	-2.86e-05	0.000649	0.965	3.22e-05	0.0007307	0.965	FGF21
						intmed	-0.0137403	0.0043968	0.002	0.0154695	0.0046945	0.001	FGF21
						pie	-0.0106306	0.0049657	0.032	0.0105344	0.0052909	0.046	FGF21
						p_cde	0.705473	0.091013	<0.001	0.700966	0.092776	<0.001	FGF21
						p_intref	0.0003456	0.0078318	0.965	0.0003702	0.0083893	0.965	FGF21
						p_intmed	0.16586	0.0563731	0.003	0.177672	0.0581157	0.002	FGF21
						p_pie	0.128322	0.0644195	0.046	0.120992	0.0648354	0.062	FGF21
						te	-0.0801693	0.0154359	<0.001	0.0839431	0.0164852	<0.001	PRSS8
						cde	-0.0617288	0.0159049	<0.001	0.0645038	0.0169875	<0.001	PRSS8
						intref	-8.62e-06	0.0004141	0.983	8.73e-06	0.0004198	0.983	PRSS8
						intmed	-0.0082235	0.0041075	0.045	0.0083362	0.0043847	0.057	PRSS8
						pie	-0.0102083	0.0047284	0.031	0.0110943	0.0050514	0.028	PRSS8
						p_cde	0.769981	0.0834571	<0.001	0.768424	0.0852368	<0.001	PRSS8
						p_intref	0.0001075	0.0051644	0.983	0.000104	0.0049999	0.983	PRSS8
						p_intmed	0.102576	0.0514651	0.046	0.0993083	0.0523494	0.058	PRSS8
						p_pie	0.127335	0.0639737	0.047	0.132164	0.0656402	0.044	PRSS8
						te	-0.0700862	0.0154548	<0.001	0.0779441	0.0164835	<0.001	LILRA5
						cde	-0.0581185	0.0156372	<0.001	0.0650436	0.0166829	<0.001	LILRA5
						intref	-3.69e-06	0.0001365	0.978	2.65e-06	9.98e-05	0.979	LILRA5
						intmed	-0.0022706	0.0037237	0.542	0.001675	0.0040009	0.675	LILRA5
						pie	-0.0096935	0.0039585	0.014	0.0112229	0.0042653	0.009	LILRA5
						p_cde	0.829243	0.0812923	<0.001	0.83449	0.0780855	<0.001	LILRA5
						p_intref	5.26e-05	0.0019469	0.978	3.4e-05	0.0012797	0.979	LILRA5
						p_intmed	0.0323966	0.0521686	0.535	0.0214902	0.0506098	0.671	LILRA5
						p_pie	0.138308	0.0640275	0.031	0.143986	0.0624548	0.021	LILRA5
						te	-0.0752669	0.0152401	<0.001	0.079059	0.016251	<0.001	CA14
						cde	-0.0640764	0.0155673	<0.001	0.066207	0.0165966	<0.001	CA14
						intref	-4.21e-06	9.85e-05	0.966	5.56e-06	0.0001298	0.966	CA14
						intmed	-0.0015323	0.0033224	0.645	0.0020223	0.003543	0.568	CA14
						pie	-0.009654	0.0037011	0.009	0.0108241	0.003952	0.006	CA14
						p_cde	0.851322	0.069825	<0.001	0.837438	0.0719743	<0.001	CA14
						p_intref	5.6e-05	0.001308	0.966	7.03e-05	0.0016411	0.966	CA14
						p_intmed	0.0203584	0.0437735	0.642	0.0255802	0.0444051	0.565	CA14
						p_pie	0.128263	0.0554524	0.021	0.136912	0.0571707	0.017	CA14
						te	-0.0777592	0.0152819	<0.001	0.0790847	0.0162868	<0.001	VWA1
						cde	-0.0653476	0.0155582	<0.001	0.0688097	0.0165939	<0.001	VWA1
						intref	-1.01e-05	0.000313	0.974	4.08e-06	0.0001266	0.974	VWA1
						intmed	-0.0048539	0.0034856	0.164	0.0019604	0.0037039	0.597	VWA1
						pie	-0.0075477	0.0036576	0.039	0.0083105	0.0039036	0.033	VWA1
						p_cde	0.840384	0.0684515	<0.001	0.870077	0.0694828	<0.001	VWA1
						p_intref	0.0001301	0.0040251	0.974	5.17e-05	0.001601	0.974	VWA1
						p_intmed	0.0624216	0.0446539	0.162	0.0247886	0.046355	0.593	VWA1
						p_pie	0.0970646	0.0507277	0.056	0.105083	0.0538894	0.051	VWA1
						te	-0.0777592	0.0152819	<0.001	0.0681754	0.0149941	<0.001	BAIAP2
						cde	-0.0653476	0.0155582	<0.001	0.0581091	0.0152003	<0.001	BAIAP2
						intref	-1.01e-05	0.000313	0.974	1.91e-06	8.56e-05	0.982	BAIAP2
						intmed	-0.0048539	0.0034856	0.164	0.0012827	0.0031951	0.688	BAIAP2
						pie	-0.0075477	0.0036576	0.039	0.0087816	0.0035357	0.013	BAIAP2
						p_cde	0.840384	0.0684515	<0.001	0.852348	0.0723942	<0.001	BAIAP2
						p_intref	0.0001301	0.0040251	0.974	2.8e-05	0.0012555	0.982	BAIAP2
						p_intmed	0.0624216	0.0446539	0.162	0.0188153	0.0463782	0.685	BAIAP2
						p_pie	0.0970646	0.0507277	0.056	0.128809	0.0590924	0.029	BAIAP2
						te	-0.0768676	0.0153354	<0.001	0.0823981	0.0163877	<0.001	WFIKKN2
						cde	-0.0641037	0.0155182	<0.001	0.061793	0.0165387	<0.001	WFIKKN2
						intref	-1.04e-06	0.0001403	0.994	3.19e-06	0.0004318	0.994	WFIKKN2
						intmed	-0.0019887	0.0031218	0.524	0.0061202	0.0033533	0.068	WFIKKN2
						pie	-0.0107742	0.0034293	0.002	0.0144817	0.0037109	<0.001	WFIKKN2
						p_cde	0.833949	0.0645548	<0.001	0.749932	0.0735065	<0.001	WFIKKN2
						p_intref	1.35e-05	0.0018253	0.994	3.87e-05	0.0052398	0.994	WFIKKN2
						p_intmed	0.0258719	0.040168	0.52	0.0742763	0.0410548	0.07	WFIKKN2
						p_pie	0.140165	0.052507	0.008	0.175753	0.0564986	0.002	WFIKKN2

## Sheet: DATASHEET S2 metadata
Datasheets for Figure 3.
FIGURE 3. Four-way decomposition of the association between poor cardiovascular health as measured by LE8 total score (z-scored, reverse coded) and FAmean (z-scored) by the selected plasma proteomic biomarkers (k=147): UK biobank 2006-2021
(A) Heatmap for 4-way decomposition: PIE p>0.05 (no significant pure mediation) , k=124
(B) Heatmap for 4-way decomposition: PIE p<0.05, PIE<0, TE<CDE (inconsistent mediation), k=9
(C) Heatmap for 4-way decomposition: PIE p<0.05 and/or % PIE of TE>20%, PIE>0, TE>CDE (consistent mediation), k=14
Note: Effects could range from 0 to 0.5. *P<0.05; **P<0.010;***P<0.001.
Abbreviations: ereri_cde= excess relative risk due to neither mediation nor interaction or controlled direct effect; ereri_intmed= excess relative risk due to mediated interaction or mediated interaction; ereri_intref= excess relative risk due to interaction only or interaction referent; ereri_pie= excess relative risk due to mediation only or pure indirect effect; tereri= Total excess relative r…
Datasheets for Figure 4.
FIGURE 4. Four-way decomposition of the association between poor cardiovascular health as measured by LE8 total score (z-scored, reverse coded) and ODmean (z-scored) by the selected plasma proteomic biomarkers (k=147): UK biobank 2006-2021
(A) Heatmap for 4-way decomposition: PIE p>0.05 (no significant pure mediation or inconsistent mediation) , k=90
(B) Heatmap for 4-way decomposition: PIE p<0.05 and/or % PIE of TE>20%, PIE>0, TE>CDE (consistent mediation), k=57
Note: Effects could range from 0 to 0.5. *P<0.05; **P<0.010;***P<0.001.
Abbreviations: ereri_cde= excess relative risk due to neither mediation nor interaction or controlled direct effect; ereri_intmed= excess relative risk due to mediated interaction or mediated interaction; ereri_intref= excess relative risk due to interaction only or interaction referent; ereri_pie= excess relative risk due to mediation only or pure indirect effect; tereri= Total excess relative r…
