# Supplementary material for: Plasma proteomic biomarkers as mediators or moderators for the association between poor cardiovascular health and white matter microstructural integrity: The UK Biobank study
Source: Alzheimers Dement. 2025 Jan 17;21(2):e14507. doi: 10.1002/alz.14507 (PMC11864230; doi:10.1002/alz.14507)
Supplement: Supplementary file 9 — Supporting information [file ALZ-21-e14507-s004.xlsx]

## Sheet: OD
Pathways (525)
Pathway	Panels	Proteins
Cell Cycle	16	651
Cell Cycle		119
Chromosome Maintenance
Cell Cycle		47
Inhibition of DNA recombination at telomere
Cell Cycle		92
Telomere Maintenance
Cell-Cell communication	20	150
Cell-Cell communication	15	55
Adherens junctions interactions
Cell-Cell communication	18	114
Cell junction organization
Cell-Cell communication	16	87
Cell-cell junction organization
Cellular responses to stimuli	26	777
Cellular responses to stimuli	12	27
ATF4 activates genes in response to endoplasmic reticulum stress
Cellular responses to stimuli	24	206
Cellular response to chemical stress
Cellular responses to stimuli	26	763
Cellular responses to stress
Cellular responses to stimuli	21	164
Cellular Senescence
Cellular responses to stimuli	22	124
KEAP1-NFE2L2 pathway
Cellular responses to stimuli	12	18
NFE2L2 regulating anti-oxidant/detoxification enzymes
Cellular responses to stimuli	22	95
Nuclear events mediated by NFE2L2
Cellular responses to stimuli	12	32
PERK regulates gene expression
Cellular responses to stimuli	18	80
Senescence-Associated Secretory Phenotype (SASP)
Cellular responses to stimuli	20	92
Unfolded Protein Response (UPR)
Developmental Biology	26	1350
Developmental Biology	8	91
Activation of anterior HOX genes in hindbrain development during early embryogenesis
Developmental Biology	8	91
Activation of HOX genes during differentiation
Developmental Biology		13
Activation of RAC1
Developmental Biology	17	108
Adipogenesis
Developmental Biology	24	545
Axon guidance
Developmental Biology	13	50
EPH-ephrin mediated repulsion of cells
Developmental Biology	14	91
EPH-Ephrin signaling
Developmental Biology	10	28
EPHA-mediated growth cone collapse
Developmental Biology	19	129
Formation of the cornified envelope
Developmental Biology	9	21
Formation of the ureteric bud
Developmental Biology		8
Inactivation of CDC42 and RAC1
Developmental Biology	19	217
Keratinization
Developmental Biology	14	46
Kidney development
Developmental Biology	16	119
L1CAM interactions
Developmental Biology	11	86
MITF-M-dependent gene expression
Developmental Biology	12	128
MITF-M-regulated melanocyte development
Developmental Biology	12	28
Myogenesis
Developmental Biology	16	58
NCAM signaling for neurite out-growth
Developmental Biology	16	42
NCAM1 interactions
Developmental Biology	24	570
Nervous system development
Developmental Biology	10	43
Netrin-1 signaling
Developmental Biology	9	12
POU5F1 (OCT4), SOX2, NANOG activate genes related to proliferation
Developmental Biology	9	48
Recycling pathway of L1
Developmental Biology	8	9
Regulation of commissural axon pathfinding by SLIT and ROBO
Developmental Biology	13	171
Regulation of expression of SLITs and ROBOs
Developmental Biology		16
Regulation of MITF-M-dependent genes involved in cell cycle and proliferation
Developmental Biology	13	39
RET signaling
Developmental Biology	7	8
Role of ABL in ROBO-SLIT signaling
Developmental Biology	11	24
Sema4D in semaphorin signaling
Developmental Biology		8
Sema4D mediated inhibition of cell attachment and migration
Developmental Biology	16	64
Semaphorin interactions
Developmental Biology	11	20
Signal transduction by L1
Developmental Biology	9	23
Signaling by NODAL
Developmental Biology	22	217
Signaling by ROBO receptors
Developmental Biology		4
SLIT2:ROBO1 increases RHOA activity
Developmental Biology	9	49
Transcriptional and post-translational regulation of MITF-M expression and activity
Developmental Biology	10	22
Transcriptional regulation of pluripotent stem cells
Developmental Biology	17	83
Transcriptional regulation of white adipocyte differentiation
Disease	26	1832
Disease		23
Abortive elongation of HIV-1 transcript in the absence of Tat
Disease	13	43
ADORA2B mediated anti-inflammatory cytokines production
Disease	19	139
Anti-inflammatory response favouring Leishmania parasite infection
Disease		16
Assembly Of The HIV Virion
Disease	14	19
Attachment and Entry
Disease	14	66
Bacterial Infection Pathways
Disease	14	9
CD163 mediating an anti-inflammatory response
Disease	23	70
Constitutive Signaling by Aberrant PI3K in Cancer
Disease		1
Dasatinib-resistant KIT mutants
Disease	14	20
Defective B3GALT6 causes EDSP2 and SEMDJL1
Disease	10	38
Defective B3GALTL causes PpS
Disease	14	20
Defective B3GAT3 causes JDSSDHD
Disease	14	20
Defective B4GALT7 causes EDS, progeroid type
Disease	11	8
Defective CHST3 causes SEDCJD
Disease	11	8
Defective CHST14 causes EDS, musculocontractural type
Disease	11	8
Defective CHSY1 causes TPBS
Disease		3
Defective cofactor function of FVIIIa variant
Disease	9	14
Defective EXT1 causes exostoses 1, TRPS2 and CHDS
Disease	9	14
Defective EXT2 causes exostoses 2
Disease		6
Defective F9 activation
Disease		1
Defective F9 secretion
Disease		3
Defective F9 variant does not activate FX
Disease		9
Defective factor IX causes hemophilia B
Disease		3
Defective factor IX causes thrombophilia
Disease		7
Defective factor VIII causes hemophilia A
Disease		2
Defective gamma-carboxylation of F9
Disease	16	24
Defective Intrinsic Pathway for Apoptosis
Disease		2
Defective LARGE causes MDDGA6 and MDDGB6
Disease		2
Defective SLC16A1 causes symptomatic deficiency in lactate transport (SDLT)
Disease		16
Defects of contact activation system (CAS) and kallikrein/kinin system (KKS)
Disease	15	21
Deregulated CDK5 triggers multiple neurodegenerative pathways in Alzheimer's disease models
Disease	16	41
Diseases associated with glycosaminoglycan metabolism
Disease	14	71
Diseases associated with O-glycosylation of proteins
Disease	10	34
Diseases of carbohydrate metabolism
Disease	19	146
Diseases of glycosylation
Disease	7	19
Diseases of hemostasis
Disease	22	253
Diseases of metabolism
Disease	18	72
Diseases of programmed cell death
Disease	25	450
Diseases of signal transduction by growth factor receptors and second messengers
Disease	12	174
Disorders of transmembrane transporters
Disease		1
Drug resistance of KIT mutants
Disease	15	37
Early SARS-CoV-2 Infection Events
Disease		2
Entry of Influenza Virion into Host Cell via Endocytosis
Disease	13	120
FCGR3A-mediated phagocytosis
Disease	12	30
FGFR2 mutant receptor activation
Disease		45
Formation of HIV elongation complex in the absence of HIV Tat
Disease		43
Formation of HIV-1 elongation complex containing HIV-1 Tat
Disease		33
Formation of the HIV-1 Early Elongation Complex
Disease		33
HIV elongation arrest and recovery
Disease	17	226
HIV Infection
Disease	14	146
HIV Life Cycle
Disease		43
HIV Transcription Elongation
Disease		47
HIV Transcription Initiation
Disease		1
Imatinib-resistant KIT mutants
Disease		13
Induction of Cell-Cell Fusion
Disease	26	1038
Infectious disease
Disease	14	154
Influenza Infection
Disease	8	134
Influenza Viral RNA Transcription and Replication
Disease		14
InlB-mediated entry of Listeria monocytogenes into host cell
Disease		1
KIT mutants bind TKIs
Disease	9	133
Late Phase of HIV Life Cycle
Disease	12	70
Late SARS-CoV-2 Infection Events
Disease	25	223
Leishmania infection
Disease	19	139
Leishmania parasite growth and survival
Disease	13	120
Leishmania phagocytosis
Disease	7	19
Listeria monocytogenes entry into host cells
Disease		1
Masitinib-resistant KIT mutants
Disease		13
Maturation of hRSV A proteins
Disease		1
MPS VII - Sly syndrome
Disease	10	11
Mucopolysaccharidoses
Disease	15	21
Neurodegenerative Diseases
Disease		1
Nilotinib-resistant KIT mutants
Disease	13	120
Parasite infection
Disease	25	223
Parasitic Infection Pathways
Disease		33
Pausing and recovery of HIV elongation
Disease		31
Pausing and recovery of Tat-mediated HIV elongation
Disease	24	96
PI3K/AKT Signaling in Cancer
Disease	20	157
Potential therapeutics for SARS
Disease		1
Regorafenib-resistant KIT mutants
Disease	10	23
Respiratory syncytial virus (RSV) attachment and entry
Disease		16
Respiratory syncytial virus (RSV) genome replication, transcription and translation
Disease	17	118
Respiratory Syncytial Virus Infection Pathway
Disease		27
RNA Pol II CTD phosphorylation and interaction with CE during HIV infection
Disease		47
RNA Polymerase II HIV Promoter Escape
Disease	16	96
RSV-host interactions
Disease	25	467
SARS-CoV Infections
Disease	24	293
SARS-CoV-2 Infection
Disease		1
Signaling by extracellular domain mutants of KIT
Disease	14	57
Signaling by FGFR in disease
Disease	9	19
Signaling by FGFR2 IIIa TM
Disease	12	38
Signaling by FGFR2 in disease
Disease		1
Signaling by juxtamembrane domain KIT mutants
Disease		1
Signaling by kinase domain mutants of KIT
Disease	7	17
Signaling by KIT in disease
Disease	7	17
Signaling by phosphorylated juxtamembrane, extracellular and kinase domain KIT mutants
Disease	7	96
SLC transporter disorders
Disease		1
Sorafenib-resistant KIT mutants
Disease		1
Sunitinib-resistant KIT mutants
Disease		1
Synthesis and processing of ENV and VPU
Disease		43
Tat-mediated elongation of the HIV-1 transcript
Disease		31
Tat-mediated HIV elongation arrest and recovery
Disease		70
Transcription of the HIV genome
Disease	8	25
Uptake and actions of bacterial toxins
Disease		7
Uptake and function of anthrax toxins
Disease	25	847
Viral Infection Pathways
Disease		41
Viral Messenger RNA Synthesis
DNA Repair	16	310
DNA Repair		63
Dual incision in TC-NER
DNA Repair		51
Formation of TC-NER Pre-Incision Complex
DNA Repair		62
Gap-filling DNA repair synthesis and ligation in TC-NER
DNA Repair	8	108
Nucleotide Excision Repair
DNA Repair		76
Transcription-Coupled Nucleotide Excision Repair (TC-NER)
Drug ADME	18	109
Drug ADME	9	43
Aspirin ADME
Drug ADME	7	23
Azathioprine ADME
Extracellular matrix organization	25	298
Extracellular matrix organization	16	33
Activation of Matrix Metalloproteinases
Extracellular matrix organization	18	60
Assembly of collagen fibrils and other multimeric structures
Extracellular matrix organization	13	67
Collagen biosynthesis and modifying enzymes
Extracellular matrix organization	11	44
Collagen chain trimerization
Extracellular matrix organization	18	64
Collagen degradation
Extracellular matrix organization	20	89
Collagen formation
Extracellular matrix organization	23	140
Degradation of the extracellular matrix
Extracellular matrix organization	21	76
ECM proteoglycans
Extracellular matrix organization	18	44
Elastic fibre formation
Extracellular matrix organization	20	84
Integrin cell surface interactions
Extracellular matrix organization	14	30
Laminin interactions
Extracellular matrix organization	18	37
Molecules associated with elastic fibres
Extracellular matrix organization	21	59
Non-integrin membrane-ECM interactions
Gene expression (Transcription)	25	1518
Gene expression (Transcription), Signal Transduction	7	36
SMAD2/SMAD3:SMAD4 heterotrimer regulates transcription
Gene expression (Transcription), Signal Transduction	9	50
Transcriptional activity of SMAD2/SMAD3:SMAD4 heterotrimer
Gene expression (Transcription)		58
B-WICH complex positively regulates rRNA expression
Gene expression (Transcription)	9	222
Epigenetic regulation of gene expression
Gene expression (Transcription)	7	58
Formation of RNA Pol II elongation complex
Gene expression (Transcription)		33
Formation of the Early Elongation Complex
Gene expression (Transcription)	19	66
FOXO-mediated transcription
Gene expression (Transcription)	10	17
FOXO-mediated transcription of cell cycle genes
Gene expression (Transcription)	12	16
FOXO-mediated transcription of cell death genes
Gene expression (Transcription)	15	30
FOXO-mediated transcription of oxidative stress, metabolic and neuronal genes
Gene expression (Transcription)	10	104
Gene Silencing by RNA
Gene expression (Transcription)	25	1208
Generic Transcription Pathway
Gene expression (Transcription)		15
MECP2 regulates neuronal receptors and channels
Gene expression (Transcription)		24
MicroRNA (miRNA) biogenesis
Gene expression (Transcription)		77
Negative epigenetic regulation of rRNA expression
Gene expression (Transcription)		74
NoRC negatively regulates rRNA expression
Gene expression (Transcription)		29
PIWI-interacting RNA (piRNA) biogenesis
Gene expression (Transcription)		73
Positive epigenetic regulation of rRNA expression
Gene expression (Transcription)		27
RNA Pol II CTD phosphorylation and interaction with CE
Gene expression (Transcription)		78
RNA Polymerase I Promoter Clearance
Gene expression (Transcription)		59
RNA Polymerase I Promoter Escape
Gene expression (Transcription)		79
RNA Polymerase I Transcription
Gene expression (Transcription)		47
RNA Polymerase I Transcription Initiation
Gene expression (Transcription)		31
RNA Polymerase I Transcription Termination
Gene expression (Transcription)	7	81
RNA Polymerase II Pre-transcription Events
Gene expression (Transcription)		47
RNA Polymerase II Promoter Escape
Gene expression (Transcription)		74
RNA polymerase II transcribes snRNA genes
Gene expression (Transcription)	25	1330
RNA Polymerase II Transcription
Gene expression (Transcription)	7	58
RNA Polymerase II Transcription Elongation
Gene expression (Transcription)		47
RNA Polymerase II Transcription Initiation
Gene expression (Transcription)		47
RNA Polymerase II Transcription Initiation And Promoter Clearance
Gene expression (Transcription)		47
RNA Polymerase II Transcription Pre-Initiation And Promoter Opening
Gene expression (Transcription)		41
RNA Polymerase III Abortive And Retractive Initiation
Gene expression (Transcription)		18
RNA Polymerase III Chain Elongation
Gene expression (Transcription)		41
RNA Polymerase III Transcription
Gene expression (Transcription)		36
RNA Polymerase III Transcription Initiation
Gene expression (Transcription)		28
RNA Polymerase III Transcription Initiation From Type 1 Promoter
Gene expression (Transcription)		27
RNA Polymerase III Transcription Initiation From Type 2 Promoter
Gene expression (Transcription)		28
RNA Polymerase III Transcription Initiation From Type 3 Promoter
Gene expression (Transcription)		23
RNA Polymerase III Transcription Termination
Gene expression (Transcription)	16	13
TFAP2 (AP-2) family regulates transcription of growth factors and their receptors
Gene expression (Transcription)	14	44
TP53 Regulates Transcription of Cell Death Genes
Gene expression (Transcription)	9	12
TP53 Regulates Transcription of Death Receptors and Ligands
Gene expression (Transcription)	11	62
TP53 Regulates Transcription of DNA Repair Genes
Gene expression (Transcription)	15	58
Transcriptional Regulation by MECP2
Gene expression (Transcription)		72
Transcriptional regulation by small RNAs
Gene expression (Transcription)	17	36
Transcriptional regulation by the AP-2 (TFAP2) family of transcription factors
Gene expression (Transcription)	19	357
Transcriptional Regulation by TP53
Gene expression (Transcription)	17	39
Transcriptional Regulation by VENTX
Hemostasis	26	672
Hemostasis	13	25
Basigin interactions
Hemostasis	26	197
Cell surface interactions at the vascular wall
Hemostasis	10	13
Dissolution of Fibrin Clot
Hemostasis	7	5
Extrinsic Pathway of Fibrin Clot Formation
Hemostasis	12	39
Formation of Fibrin Clot (Clotting Cascade)
Hemostasis	7	23
Intrinsic Pathway of Fibrin Clot Formation
Hemostasis	25	260
Platelet activation, signaling and aggregation
Hemostasis	23	127
Platelet degranulation
Hemostasis	24	132
Response to elevated platelet cytosolic Ca2+
Immune System	26	2096
Immune System		7
Activation of C3 and C5
Immune System	25	831
Adaptive Immune System
Immune System	16	91
Antimicrobial peptides
Immune System	9	120
Complement cascade
Immune System	20	72
Costimulation by the CD28 family
Immune System	26	767
Cytokine Signaling in Immune system
Immune System	10	64
Cytosolic sensors of pathogen-associated DNA
Immune System	14	147
Fcgamma receptor (FCGR) dependent phagocytosis
Immune System	12	17
IL-6-type cytokine receptor ligand interactions
Immune System	25	197
Immunoregulatory interactions between a Lymphoid and a non-Lymphoid cell
Immune System	8	85
Initial triggering of complement
Immune System	26	1118
Innate Immune System
Immune System	18	96
Interferon gamma signaling
Immune System	23	267
Interferon Signaling
Immune System	22	151
Interleukin-1 family signaling
Immune System	20	113
Interleukin-1 signaling
Immune System	24	111
Interleukin-4 and Interleukin-13 signaling
Immune System	19	24
Interleukin-6 family signaling
Immune System	14	11
Interleukin-6 signaling
Immune System	12	25
Interleukin-7 signaling
Immune System	20	45
Interleukin-10 signaling
Immune System	10	8
Interleukin-18 signaling
Immune System	13	25
Interleukin-20 family signaling
Immune System	10	21
Interleukin-37 signaling
Immune System	21	126
MHC class II antigen presentation
Immune System	26	478
Neutrophil degranulation
Immune System	19	24
Other interleukin signaling
Immune System	14	123
Regulation of actin dynamics for phagocytic cup formation
Immune System	7	110
Regulation of Complement cascade
Immune System	26	459
Signaling by Interleukins
Immune System	22	99
TNFR2 non-canonical NF-kB pathway
Immune System	17	28
TNFs bind their physiological receptors
Metabolism	24	2157
Metabolism of proteins	26	2037
Metabolism of proteins, Vesicle-mediated transport	17	33
Cargo concentration in the ER
Metabolism of proteins, Vesicle-mediated transport	13	102
COPI-mediated anterograde transport
Metabolism of proteins, Vesicle-mediated transport	19	69
COPII-mediated vesicle transport
Metabolism of proteins, Vesicle-mediated transport	22	156
ER to Golgi Anterograde Transport
Metabolism of proteins	13	80
Amyloid fiber formation
Metabolism of proteins	24	307
Asparagine N-linked glycosylation
Metabolism of proteins	15	61
Gamma carboxylation, hypusinylation, hydroxylation, and arylsulfatase activation
Metabolism of proteins		10
Gamma-carboxylation of protein precursors
Metabolism of proteins	7	11
Gamma-carboxylation, transport, and amino-terminal cleavage of proteins
Metabolism of proteins	10	10
Glycoprotein hormones
Metabolism of proteins	8	24
Incretin synthesis, secretion, and inactivation
Metabolism of proteins	12	17
Metabolism of Angiotensinogen to Angiotensins
Metabolism of proteins	10	39
O-glycosylation of TSR domain-containing proteins
Metabolism of proteins	17	114
O-linked glycosylation
Metabolism of proteins	10	12
Peptide hormone biosynthesis
Metabolism of proteins	19	85
Peptide hormone metabolism
Metabolism of proteins	17	92
Post-translational modification: synthesis of GPI-anchored proteins
Metabolism of proteins	26	1436
Post-translational protein modification
Metabolism of proteins	23	107
Post-translational protein phosphorylation
Metabolism of proteins		20
Protein hydroxylation
Metabolism of proteins	23	124
Regulation of Insulin-like Growth Factor (IGF) transport and uptake by Insulin-like Growth Factor Binding Proteins (IGFBPs)
Metabolism of proteins	7	10
Removal of aminoterminal propeptides from gamma-carboxylated proteins
Metabolism of proteins	10	18
Synthesis, secretion, and deacylation of Ghrelin
Metabolism of proteins	8	21
Synthesis, secretion, and inactivation of Glucagon-like Peptide-1 (GLP-1)
Metabolism of proteins	7	13
The activation of arylsulfatases
Metabolism of proteins		9
Transport of gamma-carboxylated protein precursors from the endoplasmic reticulum to the Golgi apparatus
Metabolism of proteins	24	187
Transport to the Golgi and subsequent modification
Metabolism of RNA	16	713
Metabolism of RNA		29
mRNA Capping
Metabolism of RNA	9	212
mRNA Splicing
Metabolism of RNA	9	204
mRNA Splicing - Major Pathway
Metabolism of RNA		50
mRNA Splicing - Minor Pathway
Metabolism of RNA	10	278
Processing of Capped Intron-Containing Pre-mRNA
Metabolism	14	26
A tetrasaccharide linker sequence is required for GAG synthesis
Metabolism	12	59
Arachidonic acid metabolism
Metabolism	17	220
Biological oxidations
Metabolism	11	19
Chondroitin sulfate biosynthesis
Metabolism	15	49
Chondroitin sulfate/dermatan sulfate metabolism
Metabolism	13	14
CS/DS degradation
Metabolism	11	11
Dermatan sulfate biosynthesis
Metabolism		12
Ethanol oxidation
Metabolism	15	173
Fatty acid metabolism
Metabolism	8	37
Glutathione conjugation
Metabolism	11	128
Glycerophospholipid biosynthesis
Metabolism	21	125
Glycosaminoglycan metabolism
Metabolism	13	38
Glycosphingolipid catabolism
Metabolism	14	57
Glycosphingolipid metabolism
Metabolism	8	14
Heme degradation
Metabolism	18	57
Heparan sulfate/heparin (HS-GAG) metabolism
Metabolism		8
Histidine catabolism
Metabolism	12	31
HS-GAG biosynthesis
Metabolism	13	24
HS-GAG degradation
Metabolism	9	17
Hyaluronan metabolism
Metabolism	9	12
Hyaluronan uptake and degradation
Metabolism		9
Hydrolysis of LPC
Metabolism	9	28
Keratan sulfate biosynthesis
Metabolism	11	36
Keratan sulfate/keratin metabolism
Metabolism	19	363
Metabolism of amino acids and derivatives
Metabolism	22	282
Metabolism of carbohydrates
Metabolism	15	48
Metabolism of fat-soluble vitamins
Metabolism	8	8
Metabolism of ingested SeMet, Sec, MeSec into H2Se
Metabolism	21	751
Metabolism of lipids
Metabolism	12	25
Metabolism of porphyrins
Metabolism	20	196
Metabolism of vitamins and cofactors
Metabolism	13	104
Phase I - Functionalization of compounds
Metabolism	13	109
Phase II - Conjugation of compounds
Metabolism	14	211
Phospholipid metabolism
Metabolism	12	12
Reversible hydration of carbon dioxide
Metabolism	9	117
Selenoamino acid metabolism
Metabolism	14	104
Sphingolipid metabolism
Metabolism		9
Synthesis of 5-eicosatetraenoic acids
Metabolism		28
Synthesis of PC
Metabolism		13
Synthesis of PE
Metabolism	9	24
Triglyceride catabolism
Metabolism	9	38
Triglyceride metabolism
Neuronal System	17	404
Neuronal System	11	90
Protein-protein interactions at synapses
Neuronal System	9	19
Receptor-type tyrosine-protein phosphatases
Programmed Cell Death	25	208
Programmed Cell Death	24	176
Apoptosis
Programmed Cell Death	15	10
CASP8 activity is inhibited
Programmed Cell Death	16	15
Caspase activation via Death Receptors in the presence of ligand
Programmed Cell Death	18	25
Caspase activation via extrinsic apoptotic signalling pathway
Programmed Cell Death	15	10
Dimerization of procaspase-8
Programmed Cell Death	19	58
Regulated Necrosis
Programmed Cell Death	15	10
Regulation by c-FLIP
Programmed Cell Death	17	31
Regulation of necroptotic cell death
Programmed Cell Death	17	31
RIPK1-mediated regulated necrosis
Protein localization	13	158
Protein localization	10	19
Insertion of tail-anchored proteins into the endoplasmic reticulum membrane
Sensory Perception	17	634
Sensory Perception, Metabolism	15	44
Retinoid metabolism and transport
Sensory Perception	16	97
Visual phototransduction
Signal Transduction	26	2547
Signal Transduction	8	6
Activated NTRK3 signals through PI3K
Signal Transduction		3
Activated NTRK3 signals through PLCG1
Signal Transduction	7	5
Activated NTRK3 signals through RAS
Signal Transduction		4
Antagonism of Activin by Follistatin
Signal Transduction		9
Axonal growth inhibition (RHOA activation)
Signal Transduction	14	143
Beta-catenin independent WNT signaling
Signal Transduction		3
betaKlotho-mediated ligand binding
Signal Transduction	7	11
Calcitonin-like ligand receptors
Signal Transduction	14	155
CDC42 GTPase cycle
Signal Transduction	25	331
Class A/1 (Rhodopsin-like receptors)
Signal Transduction	16	95
Class B/2 (Secretin family receptors)
Signal Transduction	24	153
Death Receptor Signaling
Signal Transduction	13	22
Downstream signaling of activated FGFR4
Signal Transduction	9	2
Drug-mediated inhibition of MET activation
Signal Transduction	22	185
ESR-mediated signaling
Signal Transduction	17	117
Estrogen-dependent gene expression
Signal Transduction		4
Expression and Processing of Neurotrophins
Signal Transduction	11	5
FasL/ CD95L signaling
Signal Transduction		26
FGFR2 alternative splicing
Signal Transduction	14	16
FGFR2 ligand binding and activation
Signal Transduction	12	9
FGFR2b ligand binding and activation
Signal Transduction	13	12
FGFR4 ligand binding and activation
Signal Transduction	13	18
FRS-mediated FGFR4 signaling
Signal Transduction	24	314
G alpha (i) signalling events
Signal Transduction	17	214
G alpha (q) signalling events
Signal Transduction	16	159
G alpha (s) signalling events
Signal Transduction	26	628
GPCR downstream signalling
Signal Transduction	25	466
GPCR ligand binding
Signal Transduction	17	43
IGF1R signaling cascade
Signal Transduction	16	45
Insulin receptor signalling cascade
Signal Transduction	25	297
Intracellular signaling by second messengers
Signal Transduction	16	39
IRS-mediated signalling
Signal Transduction	17	43
IRS-related events triggered by IGF1R
Signal Transduction	25	309
MAPK family signaling cascades
Signal Transduction	13	8
MAPK1 (ERK2) activation
Signal Transduction	25	270
MAPK1/MAPK3 signaling
Signal Transduction	14	9
MAPK3 (ERK1) activation
Signal Transduction	9	5
MET activates PI3K/AKT signaling
Signal Transduction	16	30
MET activates PTK2 signaling
Signal Transduction	9	4
MET activates PTPN11
Signal Transduction	11	10
MET activates RAP1 and RAC1
Signal Transduction	10	8
MET activates RAS signaling
Signal Transduction	9	3
MET activates STAT3
Signal Transduction	10	5
MET interacts with TNS proteins
Signal Transduction	17	40
MET promotes cell motility
Signal Transduction	12	6
MET Receptor Activation
Signal Transduction	11	9
MET receptor recycling
Signal Transduction	14	27
Negative regulation of FGFR4 signaling
Signal Transduction	16	20
Negative regulation of MET activity
Signal Transduction	12	15
Negative regulation of TCF-dependent signaling by WNT ligand antagonists
Signal Transduction	24	104
Negative regulation of the PI3K/AKT network
Signal Transduction		4
NGF processing
Signal Transduction		5
NR1H2 & NR1H3 regulate gene expression linked to triglyceride lipolysis in adipose
Signal Transduction	9	45
NR1H2 and NR1H3-mediated signaling
Signal Transduction		2
NTF3 activates NTRK3 signaling
Signal Transduction		3
NTRK3 as a dependence receptor
Signal Transduction	16	97
p75 NTR receptor-mediated signalling
Signal Transduction	9	10
p75NTR regulates axonogenesis
Signal Transduction	12	92
PCP/CE pathway
Signal Transduction	24	196
Peptide ligand-binding receptors
Signal Transduction	13	13
Phospholipase C-mediated cascade; FGFR4
Signal Transduction	13	17
PI-3K cascade:FGFR4
Signal Transduction	16	36
PI3K Cascade
Signal Transduction	23	97
PI5P, PP2A and IER3 Regulate PI3K/AKT Signaling
Signal Transduction	25	257
PIP3 activates AKT signaling
Signal Transduction	14	77
Pre-NOTCH Expression and Processing
Signal Transduction	10	18
Pre-NOTCH Processing in Golgi
Signal Transduction		22
RA biosynthesis pathway
Signal Transduction	15	184
RAC1 GTPase cycle
Signal Transduction	18	94
RAC3 GTPase cycle
Signal Transduction	14	22
RAF-independent MAPK1/3 activation
Signal Transduction	25	265
RAF/MAP kinase cascade
Signal Transduction	10	13
Regulation of KIT signaling
Signal Transduction	17	46
Regulation of TNFR1 signaling
Signal Transduction	7	14
Retrograde neurotrophin signalling
Signal Transduction	22	449
RHO GTPase cycle
Signal Transduction	17	287
RHO GTPase Effectors
Signal Transduction	10	35
RHO GTPases Activate WASPs and WAVEs
Signal Transduction	13	15
SHC-mediated cascade:FGFR4
Signal Transduction	9	17
Signaling by Activin
Signal Transduction	13	31
Signaling by BMP
Signal Transduction	20	78
Signaling by FGFR
Signal Transduction	16	65
Signaling by FGFR2
Signal Transduction	14	35
Signaling by FGFR4
Signal Transduction	26	701
Signaling by GPCR
Signal Transduction	20	73
Signaling by Insulin receptor
Signal Transduction		9
Signaling by Leptin
Signal Transduction	21	76
Signaling by MET
Signal Transduction	23	200
Signaling by NOTCH
Signal Transduction	14	111
Signaling by NTRK1 (TRKA)
Signal Transduction	11	14
Signaling by NTRK3 (TRKC)
Signal Transduction	19	130
Signaling by NTRKs
Signal Transduction	23	259
Signaling by Nuclear Receptors
Signal Transduction	19	54
Signaling by PDGF
Signal Transduction	26	518
Signaling by Receptor Tyrosine Kinases
Signal Transduction		43
Signaling by Retinoic Acid
Signal Transduction	23	670
Signaling by Rho GTPases
Signal Transduction	23	685
Signaling by Rho GTPases, Miro GTPases and RHOBTB3
Signal Transduction	14	39
Signaling by SCF-KIT
Signal Transduction	20	92
Signaling by TGF-beta Receptor Complex
Signal Transduction	23	156
Signaling by TGFB family members
Signal Transduction	18	44
Signaling by Type 1 Insulin-like Growth Factor 1 Receptor (IGF1R)
Signal Transduction	22	104
Signaling by VEGF
Signal Transduction	19	297
Signaling by WNT
Signal Transduction	18	201
TCF dependent signaling in response to WNT
Signal Transduction	16	46
TGF-beta receptor signaling activates SMADs
Signal Transduction	17	55
TNF signaling
Signal Transduction	16	33
TNFR1-induced NF-kappa-B signaling pathway
Signal Transduction	15	25
TNFR1-induced proapoptotic signaling
Signal Transduction	11	6
TNFR1-mediated ceramide production
Signal Transduction	12	8
TRAIL signaling
Signal Transduction		6
Vasopressin-like receptors
Signal Transduction	14	8
VEGF binds to VEGFR leading to receptor dimerization
Signal Transduction	14	8
VEGF ligand-receptor interactions
Signal Transduction	18	94
VEGFA-VEGFR2 Pathway
Signal Transduction		13
WNT5A-dependent internalization of FZD2, FZD5 and ROR2
Signal Transduction		15
WNT5A-dependent internalization of FZD4
Transport of small molecules	22	729
Transport of small molecules	14	18
Assembly of active LPL and LIPC lipase complexes
Transport of small molecules	7	21
Cellular hexose transport
Transport of small molecules	7	19
LDL clearance
Transport of small molecules	18	71
Plasma lipoprotein assembly, remodeling, and clearance
Transport of small molecules	9	36
Plasma lipoprotein clearance
Transport of small molecules	14	32
Plasma lipoprotein remodeling
Transport of small molecules		6
Proton-coupled monocarboxylate transport
Transport of small molecules	13	247
SLC-mediated transmembrane transport
Transport of small molecules	7	84
Transport of bile salts and organic acids, metal ions and amine compounds
Transport of small molecules		16
VLDLR internalisation and degradation
Vesicle-mediated transport	26	727
Vesicle-mediated transport	19	102
Binding and Uptake of Ligands by Scavenger Receptors
Vesicle-mediated transport	25	104
Cargo recognition for clathrin-mediated endocytosis
Vesicle-mediated transport	25	144
Clathrin-mediated endocytosis
Vesicle-mediated transport		11
Formation of annular gap junctions
Vesicle-mediated transport		12
Gap junction degradation
Vesicle-mediated transport		49
Gap junction trafficking
Vesicle-mediated transport		50
Gap junction trafficking and regulation
Vesicle-mediated transport	11	54
Golgi Associated Vesicle Biogenesis
Vesicle-mediated transport	13	204
Intra-Golgi and retrograde Golgi-to-ER traffic
Vesicle-mediated transport	10	35
Lysosome Vesicle Biogenesis
Vesicle-mediated transport	26	628
Membrane Trafficking
Vesicle-mediated transport	11	49
Retrograde transport at the Trans-Golgi-Network
Vesicle-mediated transport	14	19
Scavenging by Class A Receptors
Vesicle-mediated transport		5
Scavenging by Class B Receptors
Vesicle-mediated transport	10	74
Scavenging of heme from plasma
Vesicle-mediated transport	12	72
trans-Golgi Network Vesicle Budding

## Sheet: FA
Pathways (821)
Pathway	Panels	Proteins
Cell Cycle	16	651
Cell Cycle, DNA Replication	9	73
CDK-mediated phosphorylation and removal of Cdc6
Cell Cycle, DNA Replication	8	71
Orc1 removal from chromatin
Cell Cycle, DNA Replication	9	92
Switching of origins to a post-replicative state
Cell Cycle, DNA Replication	9	121
Synthesis of DNA
Cell Cycle	8	77
Activation of APC/C and APC/C:Cdc20 mediated degradation of mitotic proteins
Cell Cycle	7	92
Amplification of signal from unattached kinetochores via a MAD2 inhibitory signal
Cell Cycle	7	92
Amplification of signal from the kinetochores
Cell Cycle	8	74
APC:Cdc20 mediated degradation of cell cycle proteins prior to satisfation of the cell cycle checkpoint
Cell Cycle	8	88
APC/C-mediated degradation of cell cycle proteins
Cell Cycle	8	76
APC/C:Cdc20 mediated degradation of mitotic proteins
Cell Cycle	8	68
APC/C:Cdc20 mediated degradation of Securin
Cell Cycle	8	74
APC/C:Cdh1 mediated degradation of Cdc20 and other APC/C:Cdh1 targeted proteins in late mitosis/early G1
Cell Cycle	8	64
Autodegradation of Cdh1 by Cdh1:APC/C
Cell Cycle	9	52
Autodegradation of the E3 ubiquitin ligase COP1
Cell Cycle	8	73
Cdc20:Phospho-APC/C mediated degradation of Cyclin A
Cell Cycle	13	272
Cell Cycle Checkpoints
Cell Cycle	16	518
Cell Cycle, Mitotic
Cell Cycle	10	85
Cyclin A:Cdk2-associated events at S phase entry
Cell Cycle		46
Cyclin D associated events in G1
Cell Cycle	10	83
Cyclin E associated events during G1/S transition
Cell Cycle	7	115
EML4 and NUDC in mitotic spindle formation
Cell Cycle	8	55
FBXL7 down-regulates AURKA during mitotic entry and in early mitosis
Cell Cycle		27
G0 and Early G1
Cell Cycle		46
G1 Phase
Cell Cycle	12	68
G1/S DNA Damage Checkpoints
Cell Cycle	10	131
G1/S Transition
Cell Cycle	12	150
G2/M Checkpoints
Cell Cycle	13	196
G2/M Transition
Cell Cycle	15	376
M Phase
Cell Cycle	12	228
Mitotic Anaphase
Cell Cycle	10	148
Mitotic G1 phase and G1/S transition
Cell Cycle	13	198
Mitotic G2-G2/M phases
Cell Cycle	12	229
Mitotic Metaphase and Anaphase
Cell Cycle	11	200
Mitotic Prometaphase
Cell Cycle	8	109
Mitotic Spindle Checkpoint
Cell Cycle	12	66
p53-Dependent G1 DNA Damage Response
Cell Cycle	12	66
p53-Dependent G1/S DNA damage checkpoint
Cell Cycle	9	52
p53-Independent DNA Damage Response
Cell Cycle	9	52
p53-Independent G1/S DNA damage checkpoint
Cell Cycle	8	81
Regulation of APC/C activators between G1/S and early anaphase
Cell Cycle	8	88
Regulation of mitotic cell cycle
Cell Cycle	7	124
Resolution of Sister Chromatid Cohesion
Cell Cycle	10	163
S Phase
Cell Cycle	8	55
SCF-beta-TrCP mediated degradation of Emi1
Cell Cycle	10	60
SCF(Skp2)-mediated degradation of p27/p21
Cell Cycle	9	188
Separation of Sister Chromatids
Cell Cycle	10	57
Stabilization of p53
Cell Cycle	10	79
The role of GTSE1 in G2/M progression after G2 checkpoint
Cell Cycle		19
Transcription of E2F targets under negative control by DREAM complex
Cell Cycle	9	52
Ubiquitin Mediated Degradation of Phosphorylated Cdc25A
Cell Cycle	8	52
Ubiquitin-dependent degradation of Cyclin D
Cell-Cell communication	20	150
Cell-Cell communication	15	55
Adherens junctions interactions
Cell-Cell communication	18	114
Cell junction organization
Cell-Cell communication	16	87
Cell-cell junction organization
Cell-Cell communication	9	7
Nectin/Necl trans heterodimerization
Cell-Cell communication	11	23
Nephrin family interactions
Cell-Cell communication	8	14
Signal regulatory protein family interactions
Cellular responses to stimuli	26	777
Cellular responses to stimuli	12	27
ATF4 activates genes in response to endoplasmic reticulum stress
Cellular responses to stimuli	24	206
Cellular response to chemical stress
Cellular responses to stimuli	11	88
Cellular response to heat stress
Cellular responses to stimuli	18	75
Cellular response to hypoxia
Cellular responses to stimuli	26	763
Cellular responses to stress
Cellular responses to stimuli	21	164
Cellular Senescence
Cellular responses to stimuli	12	58
Cytoprotection by HMOX1
Cellular responses to stimuli	8	52
GSK3B and BTRC:CUL1-mediated-degradation of NFE2L2
Cellular responses to stimuli	12	57
HSP90 chaperone cycle for steroid hormone receptors (SHR) in the presence of ligand
Cellular responses to stimuli	22	124
KEAP1-NFE2L2 pathway
Cellular responses to stimuli	8	5
NFE2L2 regulating inflammation associated genes
Cellular responses to stimuli	22	95
Nuclear events mediated by NFE2L2
Cellular responses to stimuli		34
Oncogene Induced Senescence
Cellular responses to stimuli	11	92
Oxidative Stress Induced Senescence
Cellular responses to stimuli	13	66
Oxygen-dependent proline hydroxylation of Hypoxia-inducible Factor Alpha
Cellular responses to stimuli	12	32
PERK regulates gene expression
Cellular responses to stimuli	9	68
Regulation of HSF1-mediated heat shock response
Cellular responses to stimuli	18	80
Senescence-Associated Secretory Phenotype (SASP)
Cellular responses to stimuli	20	92
Unfolded Protein Response (UPR)
Developmental Biology	26	1350
Developmental Biology		13
Activation of RAC1
Developmental Biology	17	108
Adipogenesis
Developmental Biology		4
AKT-mediated inactivation of FOXO1A
Developmental Biology	24	545
Axon guidance
Developmental Biology		27
Cardiogenesis
Developmental Biology		28
EGR2 and SOX10-mediated initiation of Schwann cell myelination
Developmental Biology	13	50
EPH-ephrin mediated repulsion of cells
Developmental Biology	14	91
EPH-Ephrin signaling
Developmental Biology	10	28
EPHA-mediated growth cone collapse
Developmental Biology	11	41
EPHB-mediated forward signaling
Developmental Biology	8	18
Ephrin signaling
Developmental Biology	13	69
Formation of paraxial mesoderm
Developmental Biology	19	129
Formation of the cornified envelope
Developmental Biology	11	18
Formation of the nephric duct
Developmental Biology	18	125
Gastrulation
Developmental Biology		8
Inactivation of CDC42 and RAC1
Developmental Biology	8	31
Interaction between L1 and Ankyrins
Developmental Biology	19	217
Keratinization
Developmental Biology	14	46
Kidney development
Developmental Biology	16	119
L1CAM interactions
Developmental Biology		14
LGI-ADAM interactions
Developmental Biology	11	86
MITF-M-dependent gene expression
Developmental Biology	12	128
MITF-M-regulated melanocyte development
Developmental Biology	12	28
Myogenesis
Developmental Biology	16	58
NCAM signaling for neurite out-growth
Developmental Biology	16	42
NCAM1 interactions
Developmental Biology	24	570
Nervous system development
Developmental Biology	10	43
Netrin-1 signaling
Developmental Biology		7
Neurofascin interactions
Developmental Biology	7	7
NrCAM interactions
Developmental Biology	8	39
Regulation of beta-cell development
Developmental Biology	8	9
Regulation of commissural axon pathfinding by SLIT and ROBO
Developmental Biology		4
Regulation of cortical dendrite branching
Developmental Biology	13	171
Regulation of expression of SLITs and ROBOs
Developmental Biology		19
Regulation of gene expression in beta cells
Developmental Biology		16
Regulation of MITF-M-dependent genes involved in cell cycle and proliferation
Developmental Biology	13	39
RET signaling
Developmental Biology	7	8
Role of ABL in ROBO-SLIT signaling
Developmental Biology	11	24
Sema4D in semaphorin signaling
Developmental Biology	8	20
Sema4D induced cell migration and growth-cone collapse
Developmental Biology		8
Sema4D mediated inhibition of cell attachment and migration
Developmental Biology	16	64
Semaphorin interactions
Developmental Biology	11	20
Signal transduction by L1
Developmental Biology	22	217
Signaling by ROBO receptors
Developmental Biology		4
SLIT2:ROBO1 increases RHOA activity
Developmental Biology	12	55
Somitogenesis
Developmental Biology	9	49
Transcriptional and post-translational regulation of MITF-M expression and activity
Developmental Biology		30
Transcriptional regulation of brown and beige adipocyte differentiation
Developmental Biology		30
Transcriptional regulation of brown and beige adipocyte differentiation by EBF2
Developmental Biology	8	56
Transcriptional regulation of granulopoiesis
Developmental Biology	17	83
Transcriptional regulation of white adipocyte differentiation
Disease	26	1832
Disease	10	78
ABC transporter disorders
Disease	19	139
Anti-inflammatory response favouring Leishmania parasite infection
Disease		14
APC truncation mutants have impaired AXIN binding
Disease	14	19
Attachment and Entry
Disease		14
AXIN missense mutants destabilize the destruction complex
Disease	14	66
Bacterial Infection Pathways
Disease	23	70
Constitutive Signaling by Aberrant PI3K in Cancer
Disease	10	25
Constitutive Signaling by AKT1 E17K in Cancer
Disease		9
Constitutive Signaling by Overexpressed ERBB2
Disease		15
CTNNB1 S33 mutants aren't phosphorylated
Disease		15
CTNNB1 S37 mutants aren't phosphorylated
Disease		15
CTNNB1 S45 mutants aren't phosphorylated
Disease		15
CTNNB1 T41 mutants aren't phosphorylated
Disease		1
Dasatinib-resistant KIT mutants
Disease	14	20
Defective B3GALT6 causes EDSP2 and SEMDJL1
Disease	10	38
Defective B3GALTL causes PpS
Disease	14	20
Defective B3GAT3 causes JDSSDHD
Disease	14	20
Defective B4GALT7 causes EDS, progeroid type
Disease	9	61
Defective CFTR causes cystic fibrosis
Disease	11	8
Defective CHST3 causes SEDCJD
Disease	11	8
Defective CHST14 causes EDS, musculocontractural type
Disease	11	8
Defective CHSY1 causes TPBS
Disease		3
Defective cofactor function of FVIIIa variant
Disease	9	8
Defective CSF2RA causes SMDP4
Disease	9	8
Defective CSF2RB causes SMDP5
Disease		6
Defective F9 activation
Disease		1
Defective F9 secretion
Disease		3
Defective F9 variant does not activate FX
Disease		9
Defective factor IX causes hemophilia B
Disease		3
Defective factor IX causes thrombophilia
Disease		7
Defective factor VIII causes hemophilia A
Disease		2
Defective gamma-carboxylation of F9
Disease		2
Defective LARGE causes MDDGA6 and MDDGB6
Disease		1
Defective MPI causes MPI-CDG
Disease		2
Defective POMGNT1 causes MDDGA3, MDDGB3 and MDDGC3
Disease		3
Defective POMT1 causes MDDGA1, MDDGB1 and MDDGC1
Disease		3
Defective POMT2 causes MDDGA2, MDDGB2 and MDDGC2
Disease	9	7
Defective RIPK1-mediated regulated necrosis
Disease		16
Defects of contact activation system (CAS) and kallikrein/kinin system (KKS)
Disease	16	41
Diseases associated with glycosaminoglycan metabolism
Disease		15
Diseases associated with glycosylation precursor biosynthesis
Disease	14	71
Diseases associated with O-glycosylation of proteins
Disease	9	10
Diseases associated with surfactant metabolism
Disease	11	32
Diseases associated with the TLR signaling cascade
Disease	10	34
Diseases of carbohydrate metabolism
Disease	19	146
Diseases of glycosylation
Disease	7	19
Diseases of hemostasis
Disease	11	32
Diseases of Immune System
Disease	22	253
Diseases of metabolism
Disease	18	72
Diseases of programmed cell death
Disease	25	450
Diseases of signal transduction by growth factor receptors and second messengers
Disease	12	174
Disorders of transmembrane transporters
Disease		4
Drug resistance in ERBB2 KD mutants
Disease		4
Drug resistance in ERBB2 TMD/JMD mutants
Disease		1
Drug resistance of KIT mutants
Disease	15	37
Early SARS-CoV-2 Infection Events
Disease		1
Essential pentosuria
Disease	16	99
FCGR3A-mediated IL10 synthesis
Disease	13	120
FCGR3A-mediated phagocytosis
Disease	13	26
FGFR1 mutant receptor activation
Disease	11	27
FLT3 signaling in disease
Disease	10	59
Hh mutants abrogate ligand secretion
Disease	10	56
Hh mutants are degraded by ERAD
Disease	17	226
HIV Infection
Disease	16	126
Host Interactions of HIV factors
Disease		1
Imatinib-resistant KIT mutants
Disease	8	27
Infection with Mycobacterium tuberculosis
Disease	26	1038
Infectious disease
Disease		1
Inhibition of membrane repair
Disease	17	8
Inhibition of Signaling by Overexpressed EGFR
Disease		14
InlB-mediated entry of Listeria monocytogenes into host cell
Disease	8	18
IRAK4 deficiency (TLR2/4)
Disease		4
IRAK4 deficiency (TLR5)
Disease		1
KIT mutants bind TKIs
Disease	25	223
Leishmania infection
Disease	19	139
Leishmania parasite growth and survival
Disease	13	120
Leishmania phagocytosis
Disease	7	19
Listeria monocytogenes entry into host cells
Disease		7
LTC4-CYSLTR mediated IL4 production
Disease		1
Masitinib-resistant KIT mutants
Disease		1
MPS IX - Natowicz syndrome
Disease		1
MPS VI - Maroteaux-Lamy syndrome
Disease	10	11
Mucopolysaccharidoses
Disease		1
Nilotinib-resistant KIT mutants
Disease	13	120
Parasite infection
Disease	25	223
Parasitic Infection Pathways
Disease	24	96
PI3K/AKT Signaling in Cancer
Disease		9
Prevention of phagosomal-lysosomal fusion
Disease		1
Regorafenib-resistant KIT mutants
Disease		4
Resistance of ERBB2 KD mutants to AEE788
Disease		4
Resistance of ERBB2 KD mutants to afatinib
Disease		4
Resistance of ERBB2 KD mutants to lapatinib
Disease		4
Resistance of ERBB2 KD mutants to neratinib
Disease		4
Resistance of ERBB2 KD mutants to osimertinib
Disease		4
Resistance of ERBB2 KD mutants to sapitinib
Disease		4
Resistance of ERBB2 KD mutants to tesevatinib
Disease		4
Resistance of ERBB2 KD mutants to trastuzumab
Disease	17	118
Respiratory Syncytial Virus Infection Pathway
Disease		23
Response of Mtb to phagocytosis
Disease	16	96
RSV-host interactions
Disease	25	467
SARS-CoV Infections
Disease	11	41
SARS-CoV-1 activates/modulates innate immune responses
Disease	15	141
SARS-CoV-1 Infection
Disease	12	96
SARS-CoV-1-host interactions
Disease	19	121
SARS-CoV-2 activates/modulates innate and adaptive immune responses
Disease	24	293
SARS-CoV-2 Infection
Disease		12
SARS-CoV-2 targets host intracellular signalling and regulatory pathways
Disease	19	198
SARS-CoV-2-host interactions
Disease		14
Signaling by AMER1 mutants
Disease		14
Signaling by APC mutants
Disease		14
Signaling by AXIN mutants
Disease		15
Signaling by CTNNB1 phospho-site mutants
Disease		16
Signaling by cytosolic FGFR1 fusion mutants
Disease	18	23
Signaling by EGFR in Cancer
Disease	11	14
Signaling by ERBB2 ECD mutants
Disease	14	22
Signaling by ERBB2 in Cancer
Disease	14	21
Signaling by ERBB2 KD Mutants
Disease	14	18
Signaling by ERBB2 TMD/JMD mutants
Disease		1
Signaling by extracellular domain mutants of KIT
Disease	14	57
Signaling by FGFR in disease
Disease	13	32
Signaling by FGFR1 in disease
Disease		17
Signaling by FLT3 fusion proteins
Disease		15
Signaling by FLT3 ITD and TKD mutants
Disease		15
Signaling by GSK3beta mutants
Disease		1
Signaling by juxtamembrane domain KIT mutants
Disease		1
Signaling by kinase domain mutants of KIT
Disease	7	17
Signaling by KIT in disease
Disease	17	8
Signaling by Overexpressed Wild-Type EGFR in Cancer
Disease	7	17
Signaling by phosphorylated juxtamembrane, extracellular and kinase domain KIT mutants
Disease	9	34
Signaling by WNT in cancer
Disease		1
Sorafenib-resistant KIT mutants
Disease		10
STAT5 activation downstream of FLT3 ITD mutants
Disease		1
Sunitinib-resistant KIT mutants
Disease		13
Suppression of phagosomal maturation
Disease		14
Truncations of AMER1 destabilize the destruction complex
Disease	9	53
Vif-mediated degradation of APOBEC3G
Disease	25	847
Viral Infection Pathways
Disease	12	52
Vpu mediated degradation of CD4
DNA Repair	16	310
DNA Repair		8
DNA Damage Reversal
DNA Repair		1
MGMT-mediated DNA damage reversal
DNA Replication	10	156
DNA Replication	9	111
Assembly of the pre-replicative complex
DNA Replication	10	128
DNA Replication Pre-Initiation
Extracellular matrix organization	25	298
Extracellular matrix organization	13	67
Collagen biosynthesis and modifying enzymes
Extracellular matrix organization	20	89
Collagen formation
Extracellular matrix organization	23	140
Degradation of the extracellular matrix
Extracellular matrix organization	21	76
ECM proteoglycans
Extracellular matrix organization	18	44
Elastic fibre formation
Extracellular matrix organization	20	84
Integrin cell surface interactions
Extracellular matrix organization	14	30
Laminin interactions
Extracellular matrix organization	18	37
Molecules associated with elastic fibres
Extracellular matrix organization	21	59
Non-integrin membrane-ECM interactions
Extracellular matrix organization	16	27
Syndecan interactions
Gene expression (Transcription)	25	1518
Gene expression (Transcription)	19	66
FOXO-mediated transcription
Gene expression (Transcription)	10	17
FOXO-mediated transcription of cell cycle genes
Gene expression (Transcription)	12	16
FOXO-mediated transcription of cell death genes
Gene expression (Transcription)	15	30
FOXO-mediated transcription of oxidative stress, metabolic and neuronal genes
Gene expression (Transcription)	25	1208
Generic Transcription Pathway
Gene expression (Transcription)		15
MECP2 regulates neuronal receptors and channels
Gene expression (Transcription)		10
Regulation of FOXO transcriptional activity by acetylation
Gene expression (Transcription)	7	12
Regulation of localization of FOXO transcription factors
Gene expression (Transcription)	9	71
Regulation of RUNX2 expression and activity
Gene expression (Transcription)	14	55
Regulation of RUNX3 expression and activity
Gene expression (Transcription)	9	160
Regulation of TP53 Activity
Gene expression (Transcription)	7	30
Regulation of TP53 Activity through Acetylation
Gene expression (Transcription)		14
Regulation of TP53 Activity through Association with Co-factors
Gene expression (Transcription)	7	36
Regulation of TP53 Degradation
Gene expression (Transcription)	7	37
Regulation of TP53 Expression and Degradation
Gene expression (Transcription)	25	1330
RNA Polymerase II Transcription
Gene expression (Transcription)		6
RUNX1 regulates estrogen receptor mediated transcription
Gene expression (Transcription)	9	98
RUNX1 regulates transcription of genes involved in differentiation of HSCs
Gene expression (Transcription)	7	6
RUNX1 regulates transcription of genes involved in WNT signaling
Gene expression (Transcription)	10	30
RUNX2 regulates bone development
Gene expression (Transcription)		7
RUNX2 regulates genes involved in cell migration
Gene expression (Transcription)	9	23
RUNX2 regulates osteoblast differentiation
Gene expression (Transcription)	16	13
TFAP2 (AP-2) family regulates transcription of growth factors and their receptors
Gene expression (Transcription)	12	81
TP53 Regulates Metabolic Genes
Gene expression (Transcription)	8	12
TP53 Regulates Transcription of Caspase Activators and Caspases
Gene expression (Transcription)	14	44
TP53 Regulates Transcription of Cell Death Genes
Gene expression (Transcription)		34
Transcriptional Regulation by E2F6
Gene expression (Transcription)	15	58
Transcriptional Regulation by MECP2
Gene expression (Transcription)	21	203
Transcriptional regulation by RUNX1
Gene expression (Transcription)	15	118
Transcriptional regulation by RUNX2
Gene expression (Transcription)	19	95
Transcriptional regulation by RUNX3
Gene expression (Transcription)	17	36
Transcriptional regulation by the AP-2 (TFAP2) family of transcription factors
Gene expression (Transcription)	19	357
Transcriptional Regulation by TP53
Hemostasis	26	672
Hemostasis, Signal Transduction		5
Arachidonate production from DAG
Hemostasis, Signal Transduction		27
Effects of PIP2 hydrolysis
Hemostasis		24
ADP signalling through P2Y purinoceptor 1
Hemostasis	26	197
Cell surface interactions at the vascular wall
Hemostasis	10	22
Common Pathway of Fibrin Clot Formation
Hemostasis	7	5
Extrinsic Pathway of Fibrin Clot Formation
Hemostasis	12	158
Factors involved in megakaryocyte development and platelet production
Hemostasis	12	39
Formation of Fibrin Clot (Clotting Cascade)
Hemostasis	10	35
GPVI-mediated activation cascade
Hemostasis	7	23
Intrinsic Pathway of Fibrin Clot Formation
Hemostasis	9	11
PECAM1 interactions
Hemostasis	25	260
Platelet activation, signaling and aggregation
Hemostasis	11	16
Platelet Adhesion to exposed collagen
Hemostasis	23	127
Platelet degranulation
Hemostasis	11	87
Platelet homeostasis
Hemostasis	8	17
Platelet sensitization by LDL
Hemostasis	24	132
Response to elevated platelet cytosolic Ca2+
Hemostasis		32
Signal amplification
Hemostasis		31
Thrombin signalling through proteinase activated receptors (PARs)
Immune System	26	2096
Immune System	13	67
Activation of NF-kappaB in B cells
Immune System	25	831
Adaptive Immune System
Immune System	9	13
Advanced glycosylation endproduct receptor signaling
Immune System	12	91
Antigen activates B Cell Receptor (BCR) leading to generation of second messengers
Immune System	17	107
Antigen processing-Cross presentation
Immune System	16	309
Antigen processing: Ubiquitination & Proteasome degradation
Immune System	16	91
Antimicrobial peptides
Immune System	24	139
C-type lectin receptors (CLRs)
Immune System		9
Calcineurin activates NFAT
Immune System	14	31
CD28 co-stimulation
Immune System	10	22
CD28 dependent PI3K/Akt signaling
Immune System	20	383
Class I MHC mediated antigen processing & presentation
Immune System	7	11
CLEC7A (Dectin-1) induces NFAT activation
Immune System	18	97
CLEC7A (Dectin-1) signaling
Immune System	20	72
Costimulation by the CD28 family
Immune System	7	8
Cross-presentation of particulate exogenous antigens (phagosomes)
Immune System	11	50
Cross-presentation of soluble exogenous antigens (endosomes)
Immune System	9	20
CTLA4 inhibitory signaling
Immune System	26	767
Cytokine Signaling in Immune system
Immune System	15	41
DAP12 interactions
Immune System	11	25
DAP12 signaling
Immune System	17	81
DDX58/IFIH1-mediated induction of interferon-alpha/beta
Immune System	9	60
Dectin-1 mediated noncanonical NF-kB signaling
Immune System	14	80
Downstream signaling events of B Cell Receptor (BCR)
Immune System	15	103
Downstream TCR signaling
Immune System	14	91
ER-Phagosome pathway
Immune System	19	188
Fc epsilon receptor (FCERI) signaling
Immune System	15	89
FCERI mediated Ca+2 mobilization
Immune System	13	89
FCERI mediated MAPK activation
Immune System	16	142
FCERI mediated NF-kB activation
Immune System	14	147
Fcgamma receptor (FCGR) dependent phagocytosis
Immune System	8	74
FCGR activation
Immune System	14	36
FLT3 Signaling
Immune System	14	37
Gene and protein expression by JAK-STAT signaling after Interleukin-12 stimulation
Immune System	13	40
Generation of second messenger molecules
Immune System	11	23
Growth hormone receptor signaling
Immune System	25	197
Immunoregulatory interactions between a Lymphoid and a non-Lymphoid cell
Immune System	9	25
Inactivation of CSF3 (G-CSF) signaling
Immune System	26	1118
Innate Immune System
Immune System	18	96
Interferon gamma signaling
Immune System	23	267
Interferon Signaling
Immune System	22	151
Interleukin-1 family signaling
Immune System	20	113
Interleukin-1 signaling
Immune System	20	44
Interleukin-2 family signaling
Immune System	10	12
Interleukin-2 signaling
Immune System	22	47
Interleukin-3, Interleukin-5 and GM-CSF signaling
Immune System	24	111
Interleukin-4 and Interleukin-13 signaling
Immune System	12	25
Interleukin-7 signaling
Immune System		9
Interleukin-9 signaling
Immune System	20	45
Interleukin-10 signaling
Immune System	16	56
Interleukin-12 family signaling
Immune System	16	46
Interleukin-12 signaling
Immune System	9	14
Interleukin-15 signaling
Immune System	13	25
Interleukin-20 family signaling
Immune System		10
Interleukin-21 signaling
Immune System	21	126
MHC class II antigen presentation
Immune System	14	95
MyD88 cascade initiated on plasma membrane
Immune System	16	101
MyD88 dependent cascade initiated on endosome
Immune System	17	107
MyD88-independent TLR4 cascade
Immune System	16	111
MyD88:MAL(TIRAP) cascade initiated on plasma membrane
Immune System	11	15
Negative regulation of FLT3
Immune System	26	478
Neutrophil degranulation
Immune System	12	13
NF-kB activation through FADD/RIP-1 pathway mediated by caspase-8 and -10
Immune System	9	59
NIK-->noncanonical NF-kB signaling
Immune System	13	36
NOD1/2 Signaling Pathway
Immune System	17	56
Nucleotide-binding domain, leucine rich repeat containing receptor (NLR) signaling pathways
Immune System	19	24
Other interleukin signaling
Immune System	7	14
Prolactin receptor signaling
Immune System	14	123
Regulation of actin dynamics for phagocytic cup formation
Immune System	8	21
Regulation of signaling by CBL
Immune System	9	22
Regulation of TLR by endogenous ligand
Immune System	17	30
Signaling by CSF1 (M-CSF) in myeloid cells
Immune System	10	30
Signaling by CSF3 (G-CSF)
Immune System	26	459
Signaling by Interleukins
Immune System	19	170
Signaling by the B Cell Receptor (BCR)
Immune System	7	6
STAT5 Activation
Immune System	13	44
TAK1-dependent IKK and NF-kappa-B activation
Immune System	18	125
TCR signaling
Immune System	8	6
TLR3-mediated TICAM1-dependent programmed cell death
Immune System	22	99
TNFR2 non-canonical NF-kB pathway
Immune System	18	114
Toll Like Receptor 2 (TLR2) Cascade
Immune System	16	103
Toll Like Receptor 3 (TLR3) Cascade
Immune System	21	143
Toll Like Receptor 4 (TLR4) Cascade
Immune System	14	95
Toll Like Receptor 5 (TLR5) Cascade
Immune System	16	105
Toll Like Receptor 7/8 (TLR7/8) Cascade
Immune System	16	108
Toll Like Receptor 9 (TLR9) Cascade
Immune System	14	95
Toll Like Receptor 10 (TLR10) Cascade
Immune System	18	114
Toll Like Receptor TLR1:TLR2 Cascade
Immune System	16	111
Toll Like Receptor TLR6:TLR2 Cascade
Immune System	22	168
Toll-like Receptor Cascades
Immune System	16	100
TRAF6 mediated induction of NFkB and MAP kinases upon TLR7/8 or 9 activation
Immune System		13
TRAF6 mediated IRF7 activation in TLR7/8 or 9 signaling
Immune System	11	25
TRAF6 mediated NF-kB activation
Immune System	11	13
Trafficking and processing of endosomal TLR
Immune System	17	107
TRIF (TICAM1)-mediated TLR4 signaling
Immune System	9	9
TRIF-mediated programmed cell death
Metabolism	24	2157
Metabolism of proteins	26	2037
Metabolism of proteins, Vesicle-mediated transport	17	33
Cargo concentration in the ER
Metabolism of proteins, Vesicle-mediated transport	19	69
COPII-mediated vesicle transport
Metabolism of proteins, Vesicle-mediated transport	22	156
ER to Golgi Anterograde Transport
Metabolism of proteins	24	307
Asparagine N-linked glycosylation
Metabolism of proteins	9	79
Biosynthesis of the N-glycan precursor (dolichol lipid-linked oligosaccharide, LLO) and transfer to a nascent protein
Metabolism of proteins		46
Carboxyterminal post-translational modifications of tubulin
Metabolism of proteins		24
Cytosolic tRNA aminoacylation
Metabolism of proteins	21	283
Deubiquitination
Metabolism of proteins	15	61
Gamma carboxylation, hypusinylation, hydroxylation, and arylsulfatase activation
Metabolism of proteins		10
Gamma-carboxylation of protein precursors
Metabolism of proteins	7	11
Gamma-carboxylation, transport, and amino-terminal cleavage of proteins
Metabolism of proteins	10	10
Glycoprotein hormones
Metabolism of proteins	9	26
N-glycan antennae elongation in the medial/trans-Golgi
Metabolism of proteins	14	245
Neddylation
Metabolism of proteins	10	39
O-glycosylation of TSR domain-containing proteins
Metabolism of proteins	17	114
O-linked glycosylation
Metabolism of proteins	10	12
Peptide hormone biosynthesis
Metabolism of proteins	19	85
Peptide hormone metabolism
Metabolism of proteins		23
Post-chaperonin tubulin folding pathway
Metabolism of proteins	17	92
Post-translational modification: synthesis of GPI-anchored proteins
Metabolism of proteins	26	1436
Post-translational protein modification
Metabolism of proteins	23	107
Post-translational protein phosphorylation
Metabolism of proteins	10	97
Protein folding
Metabolism of proteins		20
Protein hydroxylation
Metabolism of proteins		6
Protein repair
Metabolism of proteins	7	10
Reactions specific to the complex N-glycan synthesis pathway
Metabolism of proteins	23	124
Regulation of Insulin-like Growth Factor (IGF) transport and uptake by Insulin-like Growth Factor Binding Proteins (IGFBPs)
Metabolism of proteins	7	10
Removal of aminoterminal propeptides from gamma-carboxylated proteins
Metabolism of proteins	13	30
Surfactant metabolism
Metabolism of proteins		6
Synthesis of GDP-mannose
Metabolism of proteins	9	64
Synthesis of substrates in N-glycan biosythesis
Metabolism of proteins	7	13
The activation of arylsulfatases
Metabolism of proteins	14	294
Translation
Metabolism of proteins		9
Transport of gamma-carboxylated protein precursors from the endoplasmic reticulum to the Golgi apparatus
Metabolism of proteins	24	187
Transport to the Golgi and subsequent modification
Metabolism of proteins		42
tRNA Aminoacylation
Metabolism of proteins	20	205
Ub-specific processing proteases
Metabolism of proteins	14	96
UCH proteinases
Metabolism of RNA	16	713
Metabolism of RNA	12	54
AUF1 (hnRNP D0) binds and destabilizes mRNA
Metabolism of RNA	14	86
Regulation of mRNA stability by proteins that bind AU-rich elements
Metabolism	14	26
A tetrasaccharide linker sequence is required for GAG synthesis
Metabolism	8	40
Activation of gene expression by SREBF (SREBP)
Metabolism		6
Acyl chain remodeling of CL
Metabolism		7
Acyl chain remodeling of DAG and TAG
Metabolism	8	27
Acyl chain remodelling of PC
Metabolism		29
Acyl chain remodelling of PE
Metabolism		18
Acyl chain remodelling of PG
Metabolism		17
Acyl chain remodelling of PI
Metabolism		22
Acyl chain remodelling of PS
Metabolism	7	20
Aflatoxin activation and detoxification
Metabolism		11
Androgen biosynthesis
Metabolism	12	59
Arachidonic acid metabolism
Metabolism	17	220
Biological oxidations
Metabolism		4
Catecholamine biosynthesis
Metabolism		26
Cholesterol biosynthesis
Metabolism	11	19
Chondroitin sulfate biosynthesis
Metabolism	15	49
Chondroitin sulfate/dermatan sulfate metabolism
Metabolism	13	14
CS/DS degradation
Metabolism	7	23
Cytosolic sulfonation of small molecules
Metabolism	11	11
Dermatan sulfate biosynthesis
Metabolism		12
Ethanol oxidation
Metabolism	15	173
Fatty acid metabolism
Metabolism		5
Formation of xylulose-5-phosphate
Metabolism		2
Fructose biosynthesis
Metabolism		5
Fructose catabolism
Metabolism		7
Fructose metabolism
Metabolism	11	128
Glycerophospholipid biosynthesis
Metabolism	21	125
Glycosaminoglycan metabolism
Metabolism	13	38
Glycosphingolipid catabolism
Metabolism	14	57
Glycosphingolipid metabolism
Metabolism		19
Glyoxylate metabolism and glycine degradation
Metabolism		13
Heme biosynthesis
Metabolism	8	14
Heme degradation
Metabolism	18	57
Heparan sulfate/heparin (HS-GAG) metabolism
Metabolism	12	31
HS-GAG biosynthesis
Metabolism	9	17
Hyaluronan metabolism
Metabolism	9	12
Hyaluronan uptake and degradation
Metabolism		9
Hydrolysis of LPC
Metabolism	11	28
Interconversion of nucleotide di- and triphosphates
Metabolism	9	28
Keratan sulfate biosynthesis
Metabolism	11	36
Keratan sulfate/keratin metabolism
Metabolism		18
Metabolism of amine-derived hormones
Metabolism	19	363
Metabolism of amino acids and derivatives
Metabolism	22	282
Metabolism of carbohydrates
Metabolism	7	25
Metabolism of cofactors
Metabolism	21	751
Metabolism of lipids
Metabolism	18	92
Metabolism of nucleotides
Metabolism	9	58
Metabolism of polyamines
Metabolism	12	25
Metabolism of porphyrins
Metabolism	12	36
Metabolism of steroid hormones
Metabolism	15	152
Metabolism of steroids
Metabolism	20	196
Metabolism of vitamins and cofactors
Metabolism		6
Mineralocorticoid biosynthesis
Metabolism	7	38
Mitochondrial Fatty Acid Beta-Oxidation
Metabolism	13	31
Nucleotide catabolism
Metabolism	12	23
Nucleotide salvage
Metabolism		15
Pentose phosphate pathway
Metabolism	13	104
Phase I - Functionalization of compounds
Metabolism	13	109
Phase II - Conjugation of compounds
Metabolism	14	211
Phospholipid metabolism
Metabolism	14	114
PPARA activates gene expression
Metabolism	9	14
Purine catabolism
Metabolism	7	11
Pyrimidine catabolism
Metabolism		11
Pyrimidine salvage
Metabolism	8	53
Regulation of cholesterol biosynthesis by SREBP (SREBF)
Metabolism	14	115
Regulation of lipid metabolism by PPARalpha
Metabolism	8	51
Regulation of ornithine decarboxylase (ODC)
Metabolism	12	12
Reversible hydration of carbon dioxide
Metabolism		5
Serotonin and melatonin biosynthesis
Metabolism	14	104
Sphingolipid metabolism
Metabolism	7	21
Synthesis of Leukotrienes (LT) and Eoxins (EX)
Metabolism	11	39
Synthesis of PA
Metabolism		10
Tetrahydrobiopterin (BH4) synthesis, recycling, salvage and regulation
Metabolism		10
Thyroxine biosynthesis
Metabolism	9	24
Triglyceride catabolism
Metabolism	9	38
Triglyceride metabolism
Metabolism		12
Vitamin D (calciferol) metabolism
Muscle contraction	13	204
Muscle contraction	11	130
Cardiac conduction
Muscle contraction		54
Ion homeostasis
Neuronal System	17	404
Neuronal System	13	89
Activation of NMDA receptors and postsynaptic events
Neuronal System		44
Assembly and cell surface presentation of NMDA receptors
Neuronal System		26
CREB1 phosphorylation through NMDA receptor-mediated activation of RAS signaling
Neuronal System	8	22
Long-term potentiation
Neuronal System		21
Negative regulation of NMDA receptor-mediated neuronal transmission
Neuronal System		60
Neurexins and neuroligins
Neuronal System	13	196
Neurotransmitter receptors and postsynaptic signal transmission
Neuronal System	13	76
Post NMDA receptor activation events
Neuronal System	11	90
Protein-protein interactions at synapses
Neuronal System		19
Ras activation upon Ca2+ influx through NMDA receptor
Neuronal System	9	19
Receptor-type tyrosine-protein phosphatases
Neuronal System	15	259
Transmission across Chemical Synapses
Neuronal System		21
Unblocking of NMDA receptors, glutamate binding and activation
Programmed Cell Death	25	208
Programmed Cell Death	9	15
Activation of BAD and translocation to mitochondria
Programmed Cell Death	10	30
Activation of BH3-only proteins
Programmed Cell Death		6
Activation of caspases through apoptosome-mediated cleavage
Programmed Cell Death	24	176
Apoptosis
Programmed Cell Death		13
Apoptosis induced DNA fragmentation
Programmed Cell Death	8	11
Apoptotic cleavage of cell adhesion proteins
Programmed Cell Death	18	37
Apoptotic cleavage of cellular proteins
Programmed Cell Death	18	51
Apoptotic execution phase
Programmed Cell Death	8	19
Apoptotic factor-mediated response
Programmed Cell Death	15	10
CASP8 activity is inhibited
Programmed Cell Death	16	15
Caspase activation via Death Receptors in the presence of ligand
Programmed Cell Death	7	10
Caspase activation via Dependence Receptors in the absence of ligand
Programmed Cell Death	18	25
Caspase activation via extrinsic apoptotic signalling pathway
Programmed Cell Death	14	12
Caspase-mediated cleavage of cytoskeletal proteins
Programmed Cell Death	7	13
Cytochrome c-mediated apoptotic response
Programmed Cell Death	15	10
Dimerization of procaspase-8
Programmed Cell Death	18	54
Intrinsic Pathway for Apoptosis
Programmed Cell Death	17	27
Pyroptosis
Programmed Cell Death	19	58
Regulated Necrosis
Programmed Cell Death	15	10
Regulation by c-FLIP
Programmed Cell Death	8	50
Regulation of activated PAK-2p34 by proteasome mediated degradation
Programmed Cell Death	8	53
Regulation of Apoptosis
Programmed Cell Death	17	31
Regulation of necroptotic cell death
Programmed Cell Death	17	31
RIPK1-mediated regulated necrosis
Programmed Cell Death	7	7
SMAC (DIABLO) binds to IAPs
Programmed Cell Death	7	7
SMAC, XIAP-regulated apoptotic response
Programmed Cell Death	7	7
SMAC(DIABLO)-mediated dissociation of IAP:caspase complexes
Programmed Cell Death		2
Stimulation of the cell death response by PAK-2p34
Protein localization	13	158
Protein localization	7	60
Peroxisomal protein import
Signal Transduction	26	2547
Signal Transduction	11	31
Activated NOTCH1 Transmits Signal to the Nucleus
Signal Transduction		6
Activated NTRK2 signals through CDK5
Signal Transduction	7	9
Activated NTRK2 signals through FRS2 and FRS3
Signal Transduction	7	6
Activated NTRK2 signals through FYN
Signal Transduction		6
Activated NTRK2 signals through PI3K
Signal Transduction		4
Activated NTRK2 signals through PLCG1
Signal Transduction	7	6
Activated NTRK2 signals through RAS
Signal Transduction	8	6
Activated NTRK3 signals through PI3K
Signal Transduction		3
Activated NTRK3 signals through PLCG1
Signal Transduction	7	5
Activated NTRK3 signals through RAS
Signal Transduction	7	18
Activation of SMO
Signal Transduction		6
Activation of TRKA receptors
Signal Transduction	7	14
AKT phosphorylates targets in the cytosol
Signal Transduction		9
AKT phosphorylates targets in the nucleus
Signal Transduction	10	64
Asymmetric localization of PCP proteins
Signal Transduction		9
Axonal growth inhibition (RHOA activation)
Signal Transduction		2
BDNF activates NTRK2 (TRKB) signaling
Signal Transduction	14	143
Beta-catenin independent WNT signaling
Signal Transduction		17
Beta-catenin phosphorylation cascade
Signal Transduction	8	36
Ca-dependent events
Signal Transduction	8	59
Ca2+ pathway
Signal Transduction	14	155
CDC42 GTPase cycle
Signal Transduction	14	76
Cell death signalling via NRAGE, NRIF and NADE
Signal Transduction	18	57
Chemokine receptors bind chemokines
Signal Transduction	25	331
Class A/1 (Rhodopsin-like receptors)
Signal Transduction	24	153
Death Receptor Signaling
Signal Transduction	11	55
Degradation of AXIN
Signal Transduction	11	83
Degradation of beta-catenin by the destruction complex
Signal Transduction	8	57
Degradation of DVL
Signal Transduction	9	60
Degradation of GLI1 by the proteasome
Signal Transduction	9	60
Degradation of GLI2 by the proteasome
Signal Transduction		31
Disassembly of the destruction complex and recruitment of AXIN to the membrane
Signal Transduction	15	27
Downregulation of ERBB2 signaling
Signal Transduction		12
Downregulation of ERBB2:ERBB3 signaling
Signal Transduction	12	26
Downstream signal transduction
Signal Transduction		4
Drug-mediated inhibition of ERBB2 signaling
Signal Transduction	9	2
Drug-mediated inhibition of MET activation
Signal Transduction	18	30
EGFR downregulation
Signal Transduction	17	9
EGFR interacts with phospholipase C-gamma
Signal Transduction	13	11
ERBB2 Activates PTK6 Signaling
Signal Transduction	13	13
ERBB2 Regulates Cell Motility
Signal Transduction	9	12
Erythropoietin activates RAS
Signal Transduction	7	7
Erythropoietin activates STAT5
Signal Transduction	22	185
ESR-mediated signaling
Signal Transduction	17	117
Estrogen-dependent gene expression
Signal Transduction	19	23
Estrogen-dependent nuclear events downstream of ESR-membrane signaling
Signal Transduction	20	72
Extra-nuclear estrogen signaling
Signal Transduction	11	5
FasL/ CD95L signaling
Signal Transduction		26
FGFR2 alternative splicing
Signal Transduction	8	11
Frs2-mediated activation
Signal Transduction	24	314
G alpha (i) signalling events
Signal Transduction	17	214
G alpha (q) signalling events
Signal Transduction	16	159
G alpha (s) signalling events
Signal Transduction		25
G beta:gamma signalling through PI3Kgamma
Signal Transduction		32
G-protein beta:gamma signalling
Signal Transduction	10	53
G-protein mediated events
Signal Transduction	18	16
GAB1 signalosome
Signal Transduction	8	60
GLI3 is processed to GLI3R by the proteasome
Signal Transduction	26	628
GPCR downstream signalling
Signal Transduction	25	466
GPCR ligand binding
Signal Transduction	17	11
GRB2 events in EGFR signaling
Signal Transduction	14	13
GRB2 events in ERBB2 signaling
Signal Transduction		4
GRB7 events in ERBB2 signaling
Signal Transduction	10	114
Hedgehog 'off' state
Signal Transduction	14	85
Hedgehog 'on' state
Signal Transduction	12	65
Hedgehog ligand biogenesis
Signal Transduction	9	13
Hormone ligand-binding receptors
Signal Transduction	25	297
Intracellular signaling by second messengers
Signal Transduction	7	8
Ligand-receptor interactions
Signal Transduction	25	309
MAPK family signaling cascades
Signal Transduction	25	270
MAPK1/MAPK3 signaling
Signal Transduction	14	89
MAPK6/MAPK4 signaling
Signal Transduction	9	5
MET activates PI3K/AKT signaling
Signal Transduction	16	30
MET activates PTK2 signaling
Signal Transduction	9	4
MET activates PTPN11
Signal Transduction	11	10
MET activates RAP1 and RAC1
Signal Transduction	10	8
MET activates RAS signaling
Signal Transduction	9	3
MET activates STAT3
Signal Transduction	10	5
MET interacts with TNS proteins
Signal Transduction	17	40
MET promotes cell motility
Signal Transduction	12	6
MET Receptor Activation
Signal Transduction	11	9
MET receptor recycling
Signal Transduction	10	6
NADE modulates death signalling
Signal Transduction	16	20
Negative regulation of MET activity
Signal Transduction	9	53
Negative regulation of NOTCH4 signaling
Signal Transduction	12	15
Negative regulation of TCF-dependent signaling by WNT ligand antagonists
Signal Transduction	24	104
Negative regulation of the PI3K/AKT network
Signal Transduction		5
NGF-independant TRKA activation
Signal Transduction	10	11
NOTCH2 intracellular domain regulates transcription
Signal Transduction		2
NTF3 activates NTRK2 (TRKB) signaling
Signal Transduction		2
NTF3 activates NTRK3 signaling
Signal Transduction		2
NTF4 activates NTRK2 (TRKB) signaling
Signal Transduction		4
NTRK2 activates RAC1
Signal Transduction	12	88
Opioid Signalling
Signal Transduction	16	97
p75 NTR receptor-mediated signalling
Signal Transduction	9	10
p75NTR regulates axonogenesis
Signal Transduction	12	92
PCP/CE pathway
Signal Transduction	24	196
Peptide ligand-binding receptors
Signal Transduction		2
phospho-PLA2 pathway
Signal Transduction	13	13
PI3K events in ERBB2 signaling
Signal Transduction	23	97
PI5P, PP2A and IER3 Regulate PI3K/AKT Signaling
Signal Transduction	25	257
PIP3 activates AKT signaling
Signal Transduction	10	48
PLC beta mediated events
Signal Transduction	9	4
PLCG1 events in ERBB2 signaling
Signal Transduction	8	14
Prolonged ERK activation events
Signal Transduction	15	138
PTEN Regulation
Signal Transduction		22
RA biosynthesis pathway
Signal Transduction	15	184
RAC1 GTPase cycle
Signal Transduction	14	88
RAC2 GTPase cycle
Signal Transduction	18	94
RAC3 GTPase cycle
Signal Transduction	25	265
RAF/MAP kinase cascade
Signal Transduction	10	13
Regulation of KIT signaling
Signal Transduction	10	69
Regulation of PTEN stability and activity
Signal Transduction	9	67
Regulation of RAS by GAPs
Signal Transduction	17	46
Regulation of TNFR1 signaling
Signal Transduction	22	449
RHO GTPase cycle
Signal Transduction	17	287
RHO GTPase Effectors
Signal Transduction	10	136
RHO GTPases Activate Formins
Signal Transduction	10	35
RHO GTPases Activate WASPs and WAVEs
Signal Transduction		3
RHO GTPases regulate CFTR trafficking
Signal Transduction	14	149
RHOA GTPase cycle
Signal Transduction	12	70
RHOB GTPase cycle
Signal Transduction		9
RHOBTB3 ATPase cycle
Signal Transduction	12	74
RHOC GTPase cycle
Signal Transduction	10	42
RHOF GTPase cycle
Signal Transduction	12	74
RHOG GTPase cycle
Signal Transduction	7	37
RHOH GTPase cycle
Signal Transduction	14	55
RHOJ GTPase cycle
Signal Transduction	14	59
RHOQ GTPase cycle
Signal Transduction	11	39
RHOU GTPase cycle
Signal Transduction	9	37
RHOV GTPase cycle
Signal Transduction	13	43
RND2 GTPase cycle
Signal Transduction	17	12
SHC1 events in EGFR signaling
Signal Transduction	14	18
SHC1 events in ERBB2 signaling
Signal Transduction	13	31
Signaling by BMP
Signal Transduction	20	51
Signaling by EGFR
Signal Transduction	16	46
Signaling by ERBB2
Signal Transduction	9	23
Signaling by Erythropoietin
Signal Transduction	20	78
Signaling by FGFR
Signal Transduction	16	65
Signaling by FGFR2
Signal Transduction	26	701
Signaling by GPCR
Signal Transduction	16	150
Signaling by Hedgehog
Signal Transduction	7	19
Signaling by Hippo
Signal Transduction		9
Signaling by Leptin
Signal Transduction	21	76
Signaling by MET
Signal Transduction	17	51
Signaling by Non-Receptor Tyrosine Kinases
Signal Transduction	23	200
Signaling by NOTCH
Signal Transduction	13	72
Signaling by NOTCH1
Signal Transduction	13	32
Signaling by NOTCH2
Signal Transduction	14	81
Signaling by NOTCH4
Signal Transduction	14	111
Signaling by NTRK1 (TRKA)
Signal Transduction	12	21
Signaling by NTRK2 (TRKB)
Signal Transduction	11	14
Signaling by NTRK3 (TRKC)
Signal Transduction	19	130
Signaling by NTRKs
Signal Transduction	23	259
Signaling by Nuclear Receptors
Signal Transduction	19	54
Signaling by PDGF
Signal Transduction	17	51
Signaling by PTK6
Signal Transduction	26	518
Signaling by Receptor Tyrosine Kinases
Signal Transduction		43
Signaling by Retinoic Acid
Signal Transduction	23	670
Signaling by Rho GTPases
Signal Transduction	23	685
Signaling by Rho GTPases, Miro GTPases and RHOBTB3
Signal Transduction	14	39
Signaling by SCF-KIT
Signal Transduction	20	92
Signaling by TGF-beta Receptor Complex
Signal Transduction	23	156
Signaling by TGFB family members
Signal Transduction	22	104
Signaling by VEGF
Signal Transduction	19	297
Signaling by WNT
Signal Transduction	8	31
Signalling to ERKs
Signal Transduction	18	201
TCF dependent signaling in response to WNT
Signal Transduction	16	46
TGF-beta receptor signaling activates SMADs
Signal Transduction	17	55
TNF signaling
Signal Transduction	15	25
TNFR1-induced proapoptotic signaling
Signal Transduction	12	8
TRAIL signaling
Signal Transduction	18	94
VEGFA-VEGFR2 Pathway
Signal Transduction	9	27
VEGFR2 mediated vascular permeability
Signal Transduction		13
WNT5A-dependent internalization of FZD2, FZD5 and ROR2
Transport of small molecules	22	729
Transport of small molecules	10	103
ABC-family proteins mediated transport
Transport of small molecules	14	18
Assembly of active LPL and LIPC lipase complexes
Transport of small molecules	7	21
Cellular hexose transport
Transport of small molecules	7	12
Erythrocytes take up carbon dioxide and release oxygen
Transport of small molecules		8
Erythrocytes take up oxygen and release carbon dioxide
Transport of small molecules	10	183
Ion channel transport
Transport of small molecules	13	57
Iron uptake and transport
Transport of small molecules	7	19
LDL clearance
Transport of small molecules	7	12
O2/CO2 exchange in erythrocytes
Transport of small molecules	18	71
Plasma lipoprotein assembly, remodeling, and clearance
Transport of small molecules	9	36
Plasma lipoprotein clearance
Transport of small molecules	14	32
Plasma lipoprotein remodeling
Transport of small molecules	13	247
SLC-mediated transmembrane transport
Transport of small molecules		106
Stimuli-sensing channels
Transport of small molecules		16
VLDLR internalisation and degradation
Vesicle-mediated transport	26	727
Vesicle-mediated transport	19	102
Binding and Uptake of Ligands by Scavenger Receptors
Vesicle-mediated transport	25	104
Cargo recognition for clathrin-mediated endocytosis
Vesicle-mediated transport	25	144
Clathrin-mediated endocytosis
Vesicle-mediated transport	10	53
COPI-independent Golgi-to-ER retrograde traffic
Vesicle-mediated transport		31
Endosomal Sorting Complex Required For Transport (ESCRT)
Vesicle-mediated transport		11
Formation of annular gap junctions
Vesicle-mediated transport		12
Gap junction degradation
Vesicle-mediated transport		49
Gap junction trafficking
Vesicle-mediated transport		50
Gap junction trafficking and regulation
Vesicle-mediated transport	11	135
Golgi-to-ER retrograde transport
Vesicle-mediated transport	13	204
Intra-Golgi and retrograde Golgi-to-ER traffic
Vesicle-mediated transport	10	35
Lysosome Vesicle Biogenesis
Vesicle-mediated transport	26	628
Membrane Trafficking
Vesicle-mediated transport	7	89
RAB GEFs exchange GTP for GDP on RABs
Vesicle-mediated transport	9	121
Rab regulation of trafficking
Vesicle-mediated transport	14	19
Scavenging by Class A Receptors
Vesicle-mediated transport	10	74
Scavenging of heme from plasma
Vesicle-mediated transport	12	72
trans-Golgi Network Vesicle Budding
Vesicle-mediated transport	9	72
Translocation of SLC2A4 (GLUT4) to the plasma membrane

## Sheet: OD and FA
Pathways (1008)
Pathway	Panels	Proteins
Cell Cycle	16	651
Cell Cycle, DNA Replication	9	73
CDK-mediated phosphorylation and removal of Cdc6
Cell Cycle, DNA Replication	8	71
Orc1 removal from chromatin
Cell Cycle, DNA Replication	9	92
Switching of origins to a post-replicative state
Cell Cycle, DNA Replication	9	121
Synthesis of DNA
Cell Cycle	8	77
Activation of APC/C and APC/C:Cdc20 mediated degradation of mitotic proteins
Cell Cycle	7	92
Amplification of signal from unattached kinetochores via a MAD2 inhibitory signal
Cell Cycle	7	92
Amplification of signal from the kinetochores
Cell Cycle	8	74
APC:Cdc20 mediated degradation of cell cycle proteins prior to satisfation of the cell cycle checkpoint
Cell Cycle	8	88
APC/C-mediated degradation of cell cycle proteins
Cell Cycle	8	76
APC/C:Cdc20 mediated degradation of mitotic proteins
Cell Cycle	8	68
APC/C:Cdc20 mediated degradation of Securin
Cell Cycle	8	74
APC/C:Cdh1 mediated degradation of Cdc20 and other APC/C:Cdh1 targeted proteins in late mitosis/early G1
Cell Cycle	8	64
Autodegradation of Cdh1 by Cdh1:APC/C
Cell Cycle	9	52
Autodegradation of the E3 ubiquitin ligase COP1
Cell Cycle	8	73
Cdc20:Phospho-APC/C mediated degradation of Cyclin A
Cell Cycle	13	272
Cell Cycle Checkpoints
Cell Cycle	16	518
Cell Cycle, Mitotic
Cell Cycle		119
Chromosome Maintenance
Cell Cycle	10	85
Cyclin A:Cdk2-associated events at S phase entry
Cell Cycle		46
Cyclin D associated events in G1
Cell Cycle	10	83
Cyclin E associated events during G1/S transition
Cell Cycle	7	115
EML4 and NUDC in mitotic spindle formation
Cell Cycle	8	55
FBXL7 down-regulates AURKA during mitotic entry and in early mitosis
Cell Cycle		27
G0 and Early G1
Cell Cycle		46
G1 Phase
Cell Cycle	12	68
G1/S DNA Damage Checkpoints
Cell Cycle	10	131
G1/S Transition
Cell Cycle	12	150
G2/M Checkpoints
Cell Cycle	13	196
G2/M Transition
Cell Cycle		47
Inhibition of DNA recombination at telomere
Cell Cycle	15	376
M Phase
Cell Cycle	12	228
Mitotic Anaphase
Cell Cycle	10	148
Mitotic G1 phase and G1/S transition
Cell Cycle	13	198
Mitotic G2-G2/M phases
Cell Cycle	12	229
Mitotic Metaphase and Anaphase
Cell Cycle	11	200
Mitotic Prometaphase
Cell Cycle	8	109
Mitotic Spindle Checkpoint
Cell Cycle	12	66
p53-Dependent G1 DNA Damage Response
Cell Cycle	12	66
p53-Dependent G1/S DNA damage checkpoint
Cell Cycle	9	52
p53-Independent DNA Damage Response
Cell Cycle	9	52
p53-Independent G1/S DNA damage checkpoint
Cell Cycle	8	81
Regulation of APC/C activators between G1/S and early anaphase
Cell Cycle	8	88
Regulation of mitotic cell cycle
Cell Cycle	7	124
Resolution of Sister Chromatid Cohesion
Cell Cycle	10	163
S Phase
Cell Cycle	8	55
SCF-beta-TrCP mediated degradation of Emi1
Cell Cycle	10	60
SCF(Skp2)-mediated degradation of p27/p21
Cell Cycle	9	188
Separation of Sister Chromatids
Cell Cycle	10	57
Stabilization of p53
Cell Cycle		92
Telomere Maintenance
Cell Cycle	10	79
The role of GTSE1 in G2/M progression after G2 checkpoint
Cell Cycle		19
Transcription of E2F targets under negative control by DREAM complex
Cell Cycle	9	52
Ubiquitin Mediated Degradation of Phosphorylated Cdc25A
Cell Cycle	8	52
Ubiquitin-dependent degradation of Cyclin D
Cell-Cell communication	20	150
Cell-Cell communication	15	55
Adherens junctions interactions
Cell-Cell communication	18	114
Cell junction organization
Cell-Cell communication	16	87
Cell-cell junction organization
Cell-Cell communication	9	7
Nectin/Necl trans heterodimerization
Cell-Cell communication	11	23
Nephrin family interactions
Cell-Cell communication	8	14
Signal regulatory protein family interactions
Cellular responses to stimuli	26	777
Cellular responses to stimuli	12	27
ATF4 activates genes in response to endoplasmic reticulum stress
Cellular responses to stimuli	24	206
Cellular response to chemical stress
Cellular responses to stimuli	11	88
Cellular response to heat stress
Cellular responses to stimuli	18	75
Cellular response to hypoxia
Cellular responses to stimuli	26	763
Cellular responses to stress
Cellular responses to stimuli	21	164
Cellular Senescence
Cellular responses to stimuli	12	58
Cytoprotection by HMOX1
Cellular responses to stimuli	8	52
GSK3B and BTRC:CUL1-mediated-degradation of NFE2L2
Cellular responses to stimuli	12	57
HSP90 chaperone cycle for steroid hormone receptors (SHR) in the presence of ligand
Cellular responses to stimuli	22	124
KEAP1-NFE2L2 pathway
Cellular responses to stimuli	12	18
NFE2L2 regulating anti-oxidant/detoxification enzymes
Cellular responses to stimuli	8	5
NFE2L2 regulating inflammation associated genes
Cellular responses to stimuli	22	95
Nuclear events mediated by NFE2L2
Cellular responses to stimuli		34
Oncogene Induced Senescence
Cellular responses to stimuli	11	92
Oxidative Stress Induced Senescence
Cellular responses to stimuli	13	66
Oxygen-dependent proline hydroxylation of Hypoxia-inducible Factor Alpha
Cellular responses to stimuli	12	32
PERK regulates gene expression
Cellular responses to stimuli	9	68
Regulation of HSF1-mediated heat shock response
Cellular responses to stimuli	18	80
Senescence-Associated Secretory Phenotype (SASP)
Cellular responses to stimuli	20	92
Unfolded Protein Response (UPR)
Developmental Biology	26	1350
Developmental Biology	8	91
Activation of anterior HOX genes in hindbrain development during early embryogenesis
Developmental Biology	8	91
Activation of HOX genes during differentiation
Developmental Biology		13
Activation of RAC1
Developmental Biology	17	108
Adipogenesis
Developmental Biology		4
AKT-mediated inactivation of FOXO1A
Developmental Biology	24	545
Axon guidance
Developmental Biology		27
Cardiogenesis
Developmental Biology		28
EGR2 and SOX10-mediated initiation of Schwann cell myelination
Developmental Biology	13	50
EPH-ephrin mediated repulsion of cells
Developmental Biology	14	91
EPH-Ephrin signaling
Developmental Biology	10	28
EPHA-mediated growth cone collapse
Developmental Biology	11	41
EPHB-mediated forward signaling
Developmental Biology	8	18
Ephrin signaling
Developmental Biology	13	69
Formation of paraxial mesoderm
Developmental Biology	19	129
Formation of the cornified envelope
Developmental Biology	11	18
Formation of the nephric duct
Developmental Biology	9	21
Formation of the ureteric bud
Developmental Biology	18	125
Gastrulation
Developmental Biology		8
Inactivation of CDC42 and RAC1
Developmental Biology	8	31
Interaction between L1 and Ankyrins
Developmental Biology	19	217
Keratinization
Developmental Biology	14	46
Kidney development
Developmental Biology	16	119
L1CAM interactions
Developmental Biology		14
LGI-ADAM interactions
Developmental Biology	11	86
MITF-M-dependent gene expression
Developmental Biology	12	128
MITF-M-regulated melanocyte development
Developmental Biology	12	28
Myogenesis
Developmental Biology	16	58
NCAM signaling for neurite out-growth
Developmental Biology	16	42
NCAM1 interactions
Developmental Biology	24	570
Nervous system development
Developmental Biology	10	43
Netrin-1 signaling
Developmental Biology		7
Neurofascin interactions
Developmental Biology	7	7
NrCAM interactions
Developmental Biology	9	12
POU5F1 (OCT4), SOX2, NANOG activate genes related to proliferation
Developmental Biology	9	48
Recycling pathway of L1
Developmental Biology	8	39
Regulation of beta-cell development
Developmental Biology	8	9
Regulation of commissural axon pathfinding by SLIT and ROBO
Developmental Biology		4
Regulation of cortical dendrite branching
Developmental Biology	13	171
Regulation of expression of SLITs and ROBOs
Developmental Biology		19
Regulation of gene expression in beta cells
Developmental Biology		16
Regulation of MITF-M-dependent genes involved in cell cycle and proliferation
Developmental Biology	13	39
RET signaling
Developmental Biology	7	8
Role of ABL in ROBO-SLIT signaling
Developmental Biology	11	24
Sema4D in semaphorin signaling
Developmental Biology	8	20
Sema4D induced cell migration and growth-cone collapse
Developmental Biology		8
Sema4D mediated inhibition of cell attachment and migration
Developmental Biology	16	64
Semaphorin interactions
Developmental Biology	11	20
Signal transduction by L1
Developmental Biology	9	23
Signaling by NODAL
Developmental Biology	22	217
Signaling by ROBO receptors
Developmental Biology		4
SLIT2:ROBO1 increases RHOA activity
Developmental Biology	12	55
Somitogenesis
Developmental Biology	9	49
Transcriptional and post-translational regulation of MITF-M expression and activity
Developmental Biology		30
Transcriptional regulation of brown and beige adipocyte differentiation
Developmental Biology		30
Transcriptional regulation of brown and beige adipocyte differentiation by EBF2
Developmental Biology	8	56
Transcriptional regulation of granulopoiesis
Developmental Biology	10	22
Transcriptional regulation of pluripotent stem cells
Developmental Biology	17	83
Transcriptional regulation of white adipocyte differentiation
Disease	26	1832
Disease	10	78
ABC transporter disorders
Disease		23
Abortive elongation of HIV-1 transcript in the absence of Tat
Disease	13	43
ADORA2B mediated anti-inflammatory cytokines production
Disease	19	139
Anti-inflammatory response favouring Leishmania parasite infection
Disease		14
APC truncation mutants have impaired AXIN binding
Disease		16
Assembly Of The HIV Virion
Disease	14	19
Attachment and Entry
Disease		14
AXIN missense mutants destabilize the destruction complex
Disease	14	66
Bacterial Infection Pathways
Disease	14	9
CD163 mediating an anti-inflammatory response
Disease	23	70
Constitutive Signaling by Aberrant PI3K in Cancer
Disease	10	25
Constitutive Signaling by AKT1 E17K in Cancer
Disease		9
Constitutive Signaling by Overexpressed ERBB2
Disease		15
CTNNB1 S33 mutants aren't phosphorylated
Disease		15
CTNNB1 S37 mutants aren't phosphorylated
Disease		15
CTNNB1 S45 mutants aren't phosphorylated
Disease		15
CTNNB1 T41 mutants aren't phosphorylated
Disease		1
Dasatinib-resistant KIT mutants
Disease	14	20
Defective B3GALT6 causes EDSP2 and SEMDJL1
Disease	10	38
Defective B3GALTL causes PpS
Disease	14	20
Defective B3GAT3 causes JDSSDHD
Disease	14	20
Defective B4GALT7 causes EDS, progeroid type
Disease	9	61
Defective CFTR causes cystic fibrosis
Disease	11	8
Defective CHST3 causes SEDCJD
Disease	11	8
Defective CHST14 causes EDS, musculocontractural type
Disease	11	8
Defective CHSY1 causes TPBS
Disease		3
Defective cofactor function of FVIIIa variant
Disease	9	8
Defective CSF2RA causes SMDP4
Disease	9	8
Defective CSF2RB causes SMDP5
Disease	9	14
Defective EXT1 causes exostoses 1, TRPS2 and CHDS
Disease	9	14
Defective EXT2 causes exostoses 2
Disease		6
Defective F9 activation
Disease		1
Defective F9 secretion
Disease		3
Defective F9 variant does not activate FX
Disease		9
Defective factor IX causes hemophilia B
Disease		3
Defective factor IX causes thrombophilia
Disease		7
Defective factor VIII causes hemophilia A
Disease		2
Defective gamma-carboxylation of F9
Disease	16	24
Defective Intrinsic Pathway for Apoptosis
Disease		2
Defective LARGE causes MDDGA6 and MDDGB6
Disease		1
Defective MPI causes MPI-CDG
Disease		2
Defective POMGNT1 causes MDDGA3, MDDGB3 and MDDGC3
Disease		3
Defective POMT1 causes MDDGA1, MDDGB1 and MDDGC1
Disease		3
Defective POMT2 causes MDDGA2, MDDGB2 and MDDGC2
Disease	9	7
Defective RIPK1-mediated regulated necrosis
Disease		2
Defective SLC16A1 causes symptomatic deficiency in lactate transport (SDLT)
Disease		16
Defects of contact activation system (CAS) and kallikrein/kinin system (KKS)
Disease	15	21
Deregulated CDK5 triggers multiple neurodegenerative pathways in Alzheimer's disease models
Disease	16	41
Diseases associated with glycosaminoglycan metabolism
Disease		15
Diseases associated with glycosylation precursor biosynthesis
Disease	14	71
Diseases associated with O-glycosylation of proteins
Disease	9	10
Diseases associated with surfactant metabolism
Disease	11	32
Diseases associated with the TLR signaling cascade
Disease	10	34
Diseases of carbohydrate metabolism
Disease	19	146
Diseases of glycosylation
Disease	7	19
Diseases of hemostasis
Disease	11	32
Diseases of Immune System
Disease	22	253
Diseases of metabolism
Disease	18	72
Diseases of programmed cell death
Disease	25	450
Diseases of signal transduction by growth factor receptors and second messengers
Disease	12	174
Disorders of transmembrane transporters
Disease		4
Drug resistance in ERBB2 KD mutants
Disease		4
Drug resistance in ERBB2 TMD/JMD mutants
Disease		1
Drug resistance of KIT mutants
Disease	15	37
Early SARS-CoV-2 Infection Events
Disease		2
Entry of Influenza Virion into Host Cell via Endocytosis
Disease		1
Essential pentosuria
Disease	16	99
FCGR3A-mediated IL10 synthesis
Disease	13	120
FCGR3A-mediated phagocytosis
Disease	13	26
FGFR1 mutant receptor activation
Disease	12	30
FGFR2 mutant receptor activation
Disease	11	27
FLT3 signaling in disease
Disease		45
Formation of HIV elongation complex in the absence of HIV Tat
Disease		43
Formation of HIV-1 elongation complex containing HIV-1 Tat
Disease		33
Formation of the HIV-1 Early Elongation Complex
Disease	10	59
Hh mutants abrogate ligand secretion
Disease	10	56
Hh mutants are degraded by ERAD
Disease		33
HIV elongation arrest and recovery
Disease	17	226
HIV Infection
Disease	14	146
HIV Life Cycle
Disease		43
HIV Transcription Elongation
Disease		47
HIV Transcription Initiation
Disease	16	126
Host Interactions of HIV factors
Disease		1
Imatinib-resistant KIT mutants
Disease		13
Induction of Cell-Cell Fusion
Disease	8	27
Infection with Mycobacterium tuberculosis
Disease	26	1038
Infectious disease
Disease	14	154
Influenza Infection
Disease	8	134
Influenza Viral RNA Transcription and Replication
Disease		1
Inhibition of membrane repair
Disease	17	8
Inhibition of Signaling by Overexpressed EGFR
Disease		14
InlB-mediated entry of Listeria monocytogenes into host cell
Disease	8	18
IRAK4 deficiency (TLR2/4)
Disease		4
IRAK4 deficiency (TLR5)
Disease		1
KIT mutants bind TKIs
Disease	9	133
Late Phase of HIV Life Cycle
Disease	12	70
Late SARS-CoV-2 Infection Events
Disease	25	223
Leishmania infection
Disease	19	139
Leishmania parasite growth and survival
Disease	13	120
Leishmania phagocytosis
Disease	7	19
Listeria monocytogenes entry into host cells
Disease		7
LTC4-CYSLTR mediated IL4 production
Disease		1
Masitinib-resistant KIT mutants
Disease		13
Maturation of hRSV A proteins
Disease		1
MPS IX - Natowicz syndrome
Disease		1
MPS VI - Maroteaux-Lamy syndrome
Disease		1
MPS VII - Sly syndrome
Disease	10	11
Mucopolysaccharidoses
Disease	15	21
Neurodegenerative Diseases
Disease		1
Nilotinib-resistant KIT mutants
Disease	13	120
Parasite infection
Disease	25	223
Parasitic Infection Pathways
Disease		33
Pausing and recovery of HIV elongation
Disease		31
Pausing and recovery of Tat-mediated HIV elongation
Disease	24	96
PI3K/AKT Signaling in Cancer
Disease	20	157
Potential therapeutics for SARS
Disease		9
Prevention of phagosomal-lysosomal fusion
Disease		1
Regorafenib-resistant KIT mutants
Disease		4
Resistance of ERBB2 KD mutants to AEE788
Disease		4
Resistance of ERBB2 KD mutants to afatinib
Disease		4
Resistance of ERBB2 KD mutants to lapatinib
Disease		4
Resistance of ERBB2 KD mutants to neratinib
Disease		4
Resistance of ERBB2 KD mutants to osimertinib
Disease		4
Resistance of ERBB2 KD mutants to sapitinib
Disease		4
Resistance of ERBB2 KD mutants to tesevatinib
Disease		4
Resistance of ERBB2 KD mutants to trastuzumab
Disease	10	23
Respiratory syncytial virus (RSV) attachment and entry
Disease		16
Respiratory syncytial virus (RSV) genome replication, transcription and translation
Disease	17	118
Respiratory Syncytial Virus Infection Pathway
Disease		23
Response of Mtb to phagocytosis
Disease		27
RNA Pol II CTD phosphorylation and interaction with CE during HIV infection
Disease		47
RNA Polymerase II HIV Promoter Escape
Disease	16	96
RSV-host interactions
Disease	25	467
SARS-CoV Infections
Disease	11	41
SARS-CoV-1 activates/modulates innate immune responses
Disease	15	141
SARS-CoV-1 Infection
Disease	12	96
SARS-CoV-1-host interactions
Disease	19	121
SARS-CoV-2 activates/modulates innate and adaptive immune responses
Disease	24	293
SARS-CoV-2 Infection
Disease		12
SARS-CoV-2 targets host intracellular signalling and regulatory pathways
Disease	19	198
SARS-CoV-2-host interactions
Disease		14
Signaling by AMER1 mutants
Disease		14
Signaling by APC mutants
Disease		14
Signaling by AXIN mutants
Disease		15
Signaling by CTNNB1 phospho-site mutants
Disease		16
Signaling by cytosolic FGFR1 fusion mutants
Disease	18	23
Signaling by EGFR in Cancer
Disease	11	14
Signaling by ERBB2 ECD mutants
Disease	14	22
Signaling by ERBB2 in Cancer
Disease	14	21
Signaling by ERBB2 KD Mutants
Disease	14	18
Signaling by ERBB2 TMD/JMD mutants
Disease		1
Signaling by extracellular domain mutants of KIT
Disease	14	57
Signaling by FGFR in disease
Disease	13	32
Signaling by FGFR1 in disease
Disease	9	19
Signaling by FGFR2 IIIa TM
Disease	12	38
Signaling by FGFR2 in disease
Disease		17
Signaling by FLT3 fusion proteins
Disease		15
Signaling by FLT3 ITD and TKD mutants
Disease		15
Signaling by GSK3beta mutants
Disease		1
Signaling by juxtamembrane domain KIT mutants
Disease		1
Signaling by kinase domain mutants of KIT
Disease	7	17
Signaling by KIT in disease
Disease	17	8
Signaling by Overexpressed Wild-Type EGFR in Cancer
Disease	7	17
Signaling by phosphorylated juxtamembrane, extracellular and kinase domain KIT mutants
Disease	9	34
Signaling by WNT in cancer
Disease	7	96
SLC transporter disorders
Disease		1
Sorafenib-resistant KIT mutants
Disease		10
STAT5 activation downstream of FLT3 ITD mutants
Disease		1
Sunitinib-resistant KIT mutants
Disease		13
Suppression of phagosomal maturation
Disease		1
Synthesis and processing of ENV and VPU
Disease		43
Tat-mediated elongation of the HIV-1 transcript
Disease		31
Tat-mediated HIV elongation arrest and recovery
Disease		70
Transcription of the HIV genome
Disease		14
Truncations of AMER1 destabilize the destruction complex
Disease	8	25
Uptake and actions of bacterial toxins
Disease		7
Uptake and function of anthrax toxins
Disease	9	53
Vif-mediated degradation of APOBEC3G
Disease	25	847
Viral Infection Pathways
Disease		41
Viral Messenger RNA Synthesis
Disease	12	52
Vpu mediated degradation of CD4
DNA Repair	16	310
DNA Repair		8
DNA Damage Reversal
DNA Repair		63
Dual incision in TC-NER
DNA Repair		51
Formation of TC-NER Pre-Incision Complex
DNA Repair		62
Gap-filling DNA repair synthesis and ligation in TC-NER
DNA Repair		1
MGMT-mediated DNA damage reversal
DNA Repair	8	108
Nucleotide Excision Repair
DNA Repair		76
Transcription-Coupled Nucleotide Excision Repair (TC-NER)
DNA Replication	10	156
DNA Replication	9	111
Assembly of the pre-replicative complex
DNA Replication	10	128
DNA Replication Pre-Initiation
Drug ADME	18	109
Drug ADME	9	43
Aspirin ADME
Drug ADME	7	23
Azathioprine ADME
Extracellular matrix organization	25	298
Extracellular matrix organization	16	33
Activation of Matrix Metalloproteinases
Extracellular matrix organization	18	60
Assembly of collagen fibrils and other multimeric structures
Extracellular matrix organization	13	67
Collagen biosynthesis and modifying enzymes
Extracellular matrix organization	11	44
Collagen chain trimerization
Extracellular matrix organization	18	64
Collagen degradation
Extracellular matrix organization	20	89
Collagen formation
Extracellular matrix organization	23	140
Degradation of the extracellular matrix
Extracellular matrix organization	21	76
ECM proteoglycans
Extracellular matrix organization	18	44
Elastic fibre formation
Extracellular matrix organization	20	84
Integrin cell surface interactions
Extracellular matrix organization	14	30
Laminin interactions
Extracellular matrix organization	18	37
Molecules associated with elastic fibres
Extracellular matrix organization	21	59
Non-integrin membrane-ECM interactions
Extracellular matrix organization	16	27
Syndecan interactions
Gene expression (Transcription)	25	1518
Gene expression (Transcription), Signal Transduction	7	36
SMAD2/SMAD3:SMAD4 heterotrimer regulates transcription
Gene expression (Transcription), Signal Transduction	9	50
Transcriptional activity of SMAD2/SMAD3:SMAD4 heterotrimer
Gene expression (Transcription)		58
B-WICH complex positively regulates rRNA expression
Gene expression (Transcription)	9	222
Epigenetic regulation of gene expression
Gene expression (Transcription)	7	58
Formation of RNA Pol II elongation complex
Gene expression (Transcription)		33
Formation of the Early Elongation Complex
Gene expression (Transcription)	19	66
FOXO-mediated transcription
Gene expression (Transcription)	10	17
FOXO-mediated transcription of cell cycle genes
Gene expression (Transcription)	12	16
FOXO-mediated transcription of cell death genes
Gene expression (Transcription)	15	30
FOXO-mediated transcription of oxidative stress, metabolic and neuronal genes
Gene expression (Transcription)	10	104
Gene Silencing by RNA
Gene expression (Transcription)	25	1208
Generic Transcription Pathway
Gene expression (Transcription)		15
MECP2 regulates neuronal receptors and channels
Gene expression (Transcription)		24
MicroRNA (miRNA) biogenesis
Gene expression (Transcription)		77
Negative epigenetic regulation of rRNA expression
Gene expression (Transcription)		74
NoRC negatively regulates rRNA expression
Gene expression (Transcription)		29
PIWI-interacting RNA (piRNA) biogenesis
Gene expression (Transcription)		73
Positive epigenetic regulation of rRNA expression
Gene expression (Transcription)		10
Regulation of FOXO transcriptional activity by acetylation
Gene expression (Transcription)	7	12
Regulation of localization of FOXO transcription factors
Gene expression (Transcription)	9	71
Regulation of RUNX2 expression and activity
Gene expression (Transcription)	14	55
Regulation of RUNX3 expression and activity
Gene expression (Transcription)	9	160
Regulation of TP53 Activity
Gene expression (Transcription)	7	30
Regulation of TP53 Activity through Acetylation
Gene expression (Transcription)		14
Regulation of TP53 Activity through Association with Co-factors
Gene expression (Transcription)	7	36
Regulation of TP53 Degradation
Gene expression (Transcription)	7	37
Regulation of TP53 Expression and Degradation
Gene expression (Transcription)		27
RNA Pol II CTD phosphorylation and interaction with CE
Gene expression (Transcription)		78
RNA Polymerase I Promoter Clearance
Gene expression (Transcription)		59
RNA Polymerase I Promoter Escape
Gene expression (Transcription)		79
RNA Polymerase I Transcription
Gene expression (Transcription)		47
RNA Polymerase I Transcription Initiation
Gene expression (Transcription)		31
RNA Polymerase I Transcription Termination
Gene expression (Transcription)	7	81
RNA Polymerase II Pre-transcription Events
Gene expression (Transcription)		47
RNA Polymerase II Promoter Escape
Gene expression (Transcription)		74
RNA polymerase II transcribes snRNA genes
Gene expression (Transcription)	25	1330
RNA Polymerase II Transcription
Gene expression (Transcription)	7	58
RNA Polymerase II Transcription Elongation
Gene expression (Transcription)		47
RNA Polymerase II Transcription Initiation
Gene expression (Transcription)		47
RNA Polymerase II Transcription Initiation And Promoter Clearance
Gene expression (Transcription)		47
RNA Polymerase II Transcription Pre-Initiation And Promoter Opening
Gene expression (Transcription)		41
RNA Polymerase III Abortive And Retractive Initiation
Gene expression (Transcription)		18
RNA Polymerase III Chain Elongation
Gene expression (Transcription)		41
RNA Polymerase III Transcription
Gene expression (Transcription)		36
RNA Polymerase III Transcription Initiation
Gene expression (Transcription)		28
RNA Polymerase III Transcription Initiation From Type 1 Promoter
Gene expression (Transcription)		27
RNA Polymerase III Transcription Initiation From Type 2 Promoter
Gene expression (Transcription)		28
RNA Polymerase III Transcription Initiation From Type 3 Promoter
Gene expression (Transcription)		23
RNA Polymerase III Transcription Termination
Gene expression (Transcription)		6
RUNX1 regulates estrogen receptor mediated transcription
Gene expression (Transcription)	9	98
RUNX1 regulates transcription of genes involved in differentiation of HSCs
Gene expression (Transcription)	7	6
RUNX1 regulates transcription of genes involved in WNT signaling
Gene expression (Transcription)	10	30
RUNX2 regulates bone development
Gene expression (Transcription)		7
RUNX2 regulates genes involved in cell migration
Gene expression (Transcription)	9	23
RUNX2 regulates osteoblast differentiation
Gene expression (Transcription)	16	13
TFAP2 (AP-2) family regulates transcription of growth factors and their receptors
Gene expression (Transcription)	12	81
TP53 Regulates Metabolic Genes
Gene expression (Transcription)	8	12
TP53 Regulates Transcription of Caspase Activators and Caspases
Gene expression (Transcription)	14	44
TP53 Regulates Transcription of Cell Death Genes
Gene expression (Transcription)	9	12
TP53 Regulates Transcription of Death Receptors and Ligands
Gene expression (Transcription)	11	62
TP53 Regulates Transcription of DNA Repair Genes
Gene expression (Transcription)		34
Transcriptional Regulation by E2F6
Gene expression (Transcription)	15	58
Transcriptional Regulation by MECP2
Gene expression (Transcription)	21	203
Transcriptional regulation by RUNX1
Gene expression (Transcription)	15	118
Transcriptional regulation by RUNX2
Gene expression (Transcription)	19	95
Transcriptional regulation by RUNX3
Gene expression (Transcription)		72
Transcriptional regulation by small RNAs
Gene expression (Transcription)	17	36
Transcriptional regulation by the AP-2 (TFAP2) family of transcription factors
Gene expression (Transcription)	19	357
Transcriptional Regulation by TP53
Gene expression (Transcription)	17	39
Transcriptional Regulation by VENTX
Hemostasis	26	672
Hemostasis, Signal Transduction		5
Arachidonate production from DAG
Hemostasis, Signal Transduction		27
Effects of PIP2 hydrolysis
Hemostasis		24
ADP signalling through P2Y purinoceptor 1
Hemostasis	13	25
Basigin interactions
Hemostasis	26	197
Cell surface interactions at the vascular wall
Hemostasis	10	22
Common Pathway of Fibrin Clot Formation
Hemostasis	10	13
Dissolution of Fibrin Clot
Hemostasis	7	5
Extrinsic Pathway of Fibrin Clot Formation
Hemostasis	12	158
Factors involved in megakaryocyte development and platelet production
Hemostasis	12	39
Formation of Fibrin Clot (Clotting Cascade)
Hemostasis	10	35
GPVI-mediated activation cascade
Hemostasis	7	23
Intrinsic Pathway of Fibrin Clot Formation
Hemostasis	9	11
PECAM1 interactions
Hemostasis	25	260
Platelet activation, signaling and aggregation
Hemostasis	11	16
Platelet Adhesion to exposed collagen
Hemostasis	23	127
Platelet degranulation
Hemostasis	11	87
Platelet homeostasis
Hemostasis	8	17
Platelet sensitization by LDL
Hemostasis	24	132
Response to elevated platelet cytosolic Ca2+
Hemostasis		32
Signal amplification
Hemostasis		31
Thrombin signalling through proteinase activated receptors (PARs)
Immune System	26	2096
Immune System		7
Activation of C3 and C5
Immune System	13	67
Activation of NF-kappaB in B cells
Immune System	25	831
Adaptive Immune System
Immune System	9	13
Advanced glycosylation endproduct receptor signaling
Immune System	12	91
Antigen activates B Cell Receptor (BCR) leading to generation of second messengers
Immune System	17	107
Antigen processing-Cross presentation
Immune System	16	309
Antigen processing: Ubiquitination & Proteasome degradation
Immune System	16	91
Antimicrobial peptides
Immune System	24	139
C-type lectin receptors (CLRs)
Immune System		9
Calcineurin activates NFAT
Immune System	14	31
CD28 co-stimulation
Immune System	10	22
CD28 dependent PI3K/Akt signaling
Immune System	20	383
Class I MHC mediated antigen processing & presentation
Immune System	7	11
CLEC7A (Dectin-1) induces NFAT activation
Immune System	18	97
CLEC7A (Dectin-1) signaling
Immune System	9	120
Complement cascade
Immune System	20	72
Costimulation by the CD28 family
Immune System	7	8
Cross-presentation of particulate exogenous antigens (phagosomes)
Immune System	11	50
Cross-presentation of soluble exogenous antigens (endosomes)
Immune System	9	20
CTLA4 inhibitory signaling
Immune System	26	767
Cytokine Signaling in Immune system
Immune System	10	64
Cytosolic sensors of pathogen-associated DNA
Immune System	15	41
DAP12 interactions
Immune System	11	25
DAP12 signaling
Immune System	17	81
DDX58/IFIH1-mediated induction of interferon-alpha/beta
Immune System	9	60
Dectin-1 mediated noncanonical NF-kB signaling
Immune System	14	80
Downstream signaling events of B Cell Receptor (BCR)
Immune System	15	103
Downstream TCR signaling
Immune System	14	91
ER-Phagosome pathway
Immune System	19	188
Fc epsilon receptor (FCERI) signaling
Immune System	15	89
FCERI mediated Ca+2 mobilization
Immune System	13	89
FCERI mediated MAPK activation
Immune System	16	142
FCERI mediated NF-kB activation
Immune System	14	147
Fcgamma receptor (FCGR) dependent phagocytosis
Immune System	8	74
FCGR activation
Immune System	14	36
FLT3 Signaling
Immune System	14	37
Gene and protein expression by JAK-STAT signaling after Interleukin-12 stimulation
Immune System	13	40
Generation of second messenger molecules
Immune System	11	23
Growth hormone receptor signaling
Immune System	12	17
IL-6-type cytokine receptor ligand interactions
Immune System	25	197
Immunoregulatory interactions between a Lymphoid and a non-Lymphoid cell
Immune System	9	25
Inactivation of CSF3 (G-CSF) signaling
Immune System	8	85
Initial triggering of complement
Immune System	26	1118
Innate Immune System
Immune System	18	96
Interferon gamma signaling
Immune System	23	267
Interferon Signaling
Immune System	22	151
Interleukin-1 family signaling
Immune System	20	113
Interleukin-1 signaling
Immune System	20	44
Interleukin-2 family signaling
Immune System	10	12
Interleukin-2 signaling
Immune System	22	47
Interleukin-3, Interleukin-5 and GM-CSF signaling
Immune System	24	111
Interleukin-4 and Interleukin-13 signaling
Immune System	19	24
Interleukin-6 family signaling
Immune System	14	11
Interleukin-6 signaling
Immune System	12	25
Interleukin-7 signaling
Immune System		9
Interleukin-9 signaling
Immune System	20	45
Interleukin-10 signaling
Immune System	16	56
Interleukin-12 family signaling
Immune System	16	46
Interleukin-12 signaling
Immune System	9	14
Interleukin-15 signaling
Immune System	10	8
Interleukin-18 signaling
Immune System	13	25
Interleukin-20 family signaling
Immune System		10
Interleukin-21 signaling
Immune System	10	21
Interleukin-37 signaling
Immune System	21	126
MHC class II antigen presentation
Immune System	14	95
MyD88 cascade initiated on plasma membrane
Immune System	16	101
MyD88 dependent cascade initiated on endosome
Immune System	17	107
MyD88-independent TLR4 cascade
Immune System	16	111
MyD88:MAL(TIRAP) cascade initiated on plasma membrane
Immune System	11	15
Negative regulation of FLT3
Immune System	26	478
Neutrophil degranulation
Immune System	12	13
NF-kB activation through FADD/RIP-1 pathway mediated by caspase-8 and -10
Immune System	9	59
NIK-->noncanonical NF-kB signaling
Immune System	13	36
NOD1/2 Signaling Pathway
Immune System	17	56
Nucleotide-binding domain, leucine rich repeat containing receptor (NLR) signaling pathways
Immune System	19	24
Other interleukin signaling
Immune System	7	14
Prolactin receptor signaling
Immune System	14	123
Regulation of actin dynamics for phagocytic cup formation
Immune System	7	110
Regulation of Complement cascade
Immune System	8	21
Regulation of signaling by CBL
Immune System	9	22
Regulation of TLR by endogenous ligand
Immune System	17	30
Signaling by CSF1 (M-CSF) in myeloid cells
Immune System	10	30
Signaling by CSF3 (G-CSF)
Immune System	26	459
Signaling by Interleukins
Immune System	19	170
Signaling by the B Cell Receptor (BCR)
Immune System	7	6
STAT5 Activation
Immune System	13	44
TAK1-dependent IKK and NF-kappa-B activation
Immune System	18	125
TCR signaling
Immune System	8	6
TLR3-mediated TICAM1-dependent programmed cell death
Immune System	22	99
TNFR2 non-canonical NF-kB pathway
Immune System	17	28
TNFs bind their physiological receptors
Immune System	18	114
Toll Like Receptor 2 (TLR2) Cascade
Immune System	16	103
Toll Like Receptor 3 (TLR3) Cascade
Immune System	21	143
Toll Like Receptor 4 (TLR4) Cascade
Immune System	14	95
Toll Like Receptor 5 (TLR5) Cascade
Immune System	16	105
Toll Like Receptor 7/8 (TLR7/8) Cascade
Immune System	16	108
Toll Like Receptor 9 (TLR9) Cascade
Immune System	14	95
Toll Like Receptor 10 (TLR10) Cascade
Immune System	18	114
Toll Like Receptor TLR1:TLR2 Cascade
Immune System	16	111
Toll Like Receptor TLR6:TLR2 Cascade
Immune System	22	168
Toll-like Receptor Cascades
Immune System	16	100
TRAF6 mediated induction of NFkB and MAP kinases upon TLR7/8 or 9 activation
Immune System		13
TRAF6 mediated IRF7 activation in TLR7/8 or 9 signaling
Immune System	11	25
TRAF6 mediated NF-kB activation
Immune System	11	13
Trafficking and processing of endosomal TLR
Immune System	17	107
TRIF (TICAM1)-mediated TLR4 signaling
Immune System	9	9
TRIF-mediated programmed cell death
Metabolism	24	2157
Metabolism of proteins	26	2037
Metabolism of proteins, Vesicle-mediated transport	17	33
Cargo concentration in the ER
Metabolism of proteins, Vesicle-mediated transport	13	102
COPI-mediated anterograde transport
Metabolism of proteins, Vesicle-mediated transport	19	69
COPII-mediated vesicle transport
Metabolism of proteins, Vesicle-mediated transport	22	156
ER to Golgi Anterograde Transport
Metabolism of proteins	13	80
Amyloid fiber formation
Metabolism of proteins	24	307
Asparagine N-linked glycosylation
Metabolism of proteins	9	79
Biosynthesis of the N-glycan precursor (dolichol lipid-linked oligosaccharide, LLO) and transfer to a nascent protein
Metabolism of proteins		46
Carboxyterminal post-translational modifications of tubulin
Metabolism of proteins		24
Cytosolic tRNA aminoacylation
Metabolism of proteins	21	283
Deubiquitination
Metabolism of proteins	15	61
Gamma carboxylation, hypusinylation, hydroxylation, and arylsulfatase activation
Metabolism of proteins		10
Gamma-carboxylation of protein precursors
Metabolism of proteins	7	11
Gamma-carboxylation, transport, and amino-terminal cleavage of proteins
Metabolism of proteins	10	10
Glycoprotein hormones
Metabolism of proteins	8	24
Incretin synthesis, secretion, and inactivation
Metabolism of proteins	12	17
Metabolism of Angiotensinogen to Angiotensins
Metabolism of proteins	9	26
N-glycan antennae elongation in the medial/trans-Golgi
Metabolism of proteins	14	245
Neddylation
Metabolism of proteins	10	39
O-glycosylation of TSR domain-containing proteins
Metabolism of proteins	17	114
O-linked glycosylation
Metabolism of proteins	10	12
Peptide hormone biosynthesis
Metabolism of proteins	19	85
Peptide hormone metabolism
Metabolism of proteins		23
Post-chaperonin tubulin folding pathway
Metabolism of proteins	17	92
Post-translational modification: synthesis of GPI-anchored proteins
Metabolism of proteins	26	1436
Post-translational protein modification
Metabolism of proteins	23	107
Post-translational protein phosphorylation
Metabolism of proteins	10	97
Protein folding
Metabolism of proteins		20
Protein hydroxylation
Metabolism of proteins		6
Protein repair
Metabolism of proteins	7	10
Reactions specific to the complex N-glycan synthesis pathway
Metabolism of proteins	23	124
Regulation of Insulin-like Growth Factor (IGF) transport and uptake by Insulin-like Growth Factor Binding Proteins (IGFBPs)
Metabolism of proteins	7	10
Removal of aminoterminal propeptides from gamma-carboxylated proteins
Metabolism of proteins	13	30
Surfactant metabolism
Metabolism of proteins		6
Synthesis of GDP-mannose
Metabolism of proteins	9	64
Synthesis of substrates in N-glycan biosythesis
Metabolism of proteins	10	18
Synthesis, secretion, and deacylation of Ghrelin
Metabolism of proteins	8	21
Synthesis, secretion, and inactivation of Glucagon-like Peptide-1 (GLP-1)
Metabolism of proteins	7	13
The activation of arylsulfatases
Metabolism of proteins	14	294
Translation
Metabolism of proteins		9
Transport of gamma-carboxylated protein precursors from the endoplasmic reticulum to the Golgi apparatus
Metabolism of proteins	24	187
Transport to the Golgi and subsequent modification
Metabolism of proteins		42
tRNA Aminoacylation
Metabolism of proteins	20	205
Ub-specific processing proteases
Metabolism of proteins	14	96
UCH proteinases
Metabolism of RNA	16	713
Metabolism of RNA	12	54
AUF1 (hnRNP D0) binds and destabilizes mRNA
Metabolism of RNA		29
mRNA Capping
Metabolism of RNA	9	212
mRNA Splicing
Metabolism of RNA	9	204
mRNA Splicing - Major Pathway
Metabolism of RNA		50
mRNA Splicing - Minor Pathway
Metabolism of RNA	10	278
Processing of Capped Intron-Containing Pre-mRNA
Metabolism of RNA	14	86
Regulation of mRNA stability by proteins that bind AU-rich elements
Metabolism	14	26
A tetrasaccharide linker sequence is required for GAG synthesis
Metabolism	8	40
Activation of gene expression by SREBF (SREBP)
Metabolism		6
Acyl chain remodeling of CL
Metabolism		7
Acyl chain remodeling of DAG and TAG
Metabolism	8	27
Acyl chain remodelling of PC
Metabolism		29
Acyl chain remodelling of PE
Metabolism		18
Acyl chain remodelling of PG
Metabolism		17
Acyl chain remodelling of PI
Metabolism		22
Acyl chain remodelling of PS
Metabolism	7	20
Aflatoxin activation and detoxification
Metabolism		11
Androgen biosynthesis
Metabolism	12	59
Arachidonic acid metabolism
Metabolism	17	220
Biological oxidations
Metabolism		4
Catecholamine biosynthesis
Metabolism		26
Cholesterol biosynthesis
Metabolism	11	19
Chondroitin sulfate biosynthesis
Metabolism	15	49
Chondroitin sulfate/dermatan sulfate metabolism
Metabolism	13	14
CS/DS degradation
Metabolism	7	23
Cytosolic sulfonation of small molecules
Metabolism	11	11
Dermatan sulfate biosynthesis
Metabolism		12
Ethanol oxidation
Metabolism	15	173
Fatty acid metabolism
Metabolism		5
Formation of xylulose-5-phosphate
Metabolism		2
Fructose biosynthesis
Metabolism		5
Fructose catabolism
Metabolism		7
Fructose metabolism
Metabolism	8	37
Glutathione conjugation
Metabolism	11	128
Glycerophospholipid biosynthesis
Metabolism	21	125
Glycosaminoglycan metabolism
Metabolism	13	38
Glycosphingolipid catabolism
Metabolism	14	57
Glycosphingolipid metabolism
Metabolism		19
Glyoxylate metabolism and glycine degradation
Metabolism		13
Heme biosynthesis
Metabolism	8	14
Heme degradation
Metabolism	18	57
Heparan sulfate/heparin (HS-GAG) metabolism
Metabolism		8
Histidine catabolism
Metabolism	12	31
HS-GAG biosynthesis
Metabolism	13	24
HS-GAG degradation
Metabolism	9	17
Hyaluronan metabolism
Metabolism	9	12
Hyaluronan uptake and degradation
Metabolism		9
Hydrolysis of LPC
Metabolism	11	28
Interconversion of nucleotide di- and triphosphates
Metabolism	9	28
Keratan sulfate biosynthesis
Metabolism	11	36
Keratan sulfate/keratin metabolism
Metabolism		18
Metabolism of amine-derived hormones
Metabolism	19	363
Metabolism of amino acids and derivatives
Metabolism	22	282
Metabolism of carbohydrates
Metabolism	7	25
Metabolism of cofactors
Metabolism	15	48
Metabolism of fat-soluble vitamins
Metabolism	8	8
Metabolism of ingested SeMet, Sec, MeSec into H2Se
Metabolism	21	751
Metabolism of lipids
Metabolism	18	92
Metabolism of nucleotides
Metabolism	9	58
Metabolism of polyamines
Metabolism	12	25
Metabolism of porphyrins
Metabolism	12	36
Metabolism of steroid hormones
Metabolism	15	152
Metabolism of steroids
Metabolism	20	196
Metabolism of vitamins and cofactors
Metabolism		6
Mineralocorticoid biosynthesis
Metabolism	7	38
Mitochondrial Fatty Acid Beta-Oxidation
Metabolism	13	31
Nucleotide catabolism
Metabolism	12	23
Nucleotide salvage
Metabolism		15
Pentose phosphate pathway
Metabolism	13	104
Phase I - Functionalization of compounds
Metabolism	13	109
Phase II - Conjugation of compounds
Metabolism	14	211
Phospholipid metabolism
Metabolism	14	114
PPARA activates gene expression
Metabolism	9	14
Purine catabolism
Metabolism	7	11
Pyrimidine catabolism
Metabolism		11
Pyrimidine salvage
Metabolism	8	53
Regulation of cholesterol biosynthesis by SREBP (SREBF)
Metabolism	14	115
Regulation of lipid metabolism by PPARalpha
Metabolism	8	51
Regulation of ornithine decarboxylase (ODC)
Metabolism	12	12
Reversible hydration of carbon dioxide
Metabolism	9	117
Selenoamino acid metabolism
Metabolism		5
Serotonin and melatonin biosynthesis
Metabolism	14	104
Sphingolipid metabolism
Metabolism		9
Synthesis of 5-eicosatetraenoic acids
Metabolism	7	21
Synthesis of Leukotrienes (LT) and Eoxins (EX)
Metabolism	11	39
Synthesis of PA
Metabolism		28
Synthesis of PC
Metabolism		13
Synthesis of PE
Metabolism		10
Tetrahydrobiopterin (BH4) synthesis, recycling, salvage and regulation
Metabolism		10
Thyroxine biosynthesis
Metabolism	9	24
Triglyceride catabolism
Metabolism	9	38
Triglyceride metabolism
Metabolism		12
Vitamin D (calciferol) metabolism
Muscle contraction	13	204
Muscle contraction	11	130
Cardiac conduction
Muscle contraction		54
Ion homeostasis
Neuronal System	17	404
Neuronal System	13	89
Activation of NMDA receptors and postsynaptic events
Neuronal System		44
Assembly and cell surface presentation of NMDA receptors
Neuronal System		26
CREB1 phosphorylation through NMDA receptor-mediated activation of RAS signaling
Neuronal System	8	22
Long-term potentiation
Neuronal System		21
Negative regulation of NMDA receptor-mediated neuronal transmission
Neuronal System		60
Neurexins and neuroligins
Neuronal System	13	196
Neurotransmitter receptors and postsynaptic signal transmission
Neuronal System	13	76
Post NMDA receptor activation events
Neuronal System	11	90
Protein-protein interactions at synapses
Neuronal System		19
Ras activation upon Ca2+ influx through NMDA receptor
Neuronal System	9	19
Receptor-type tyrosine-protein phosphatases
Neuronal System	15	259
Transmission across Chemical Synapses
Neuronal System		21
Unblocking of NMDA receptors, glutamate binding and activation
Programmed Cell Death	25	208
Programmed Cell Death	9	15
Activation of BAD and translocation to mitochondria
Programmed Cell Death	10	30
Activation of BH3-only proteins
Programmed Cell Death		6
Activation of caspases through apoptosome-mediated cleavage
Programmed Cell Death	24	176
Apoptosis
Programmed Cell Death		13
Apoptosis induced DNA fragmentation
Programmed Cell Death	8	11
Apoptotic cleavage of cell adhesion proteins
Programmed Cell Death	18	37
Apoptotic cleavage of cellular proteins
Programmed Cell Death	18	51
Apoptotic execution phase
Programmed Cell Death	8	19
Apoptotic factor-mediated response
Programmed Cell Death	15	10
CASP8 activity is inhibited
Programmed Cell Death	16	15
Caspase activation via Death Receptors in the presence of ligand
Programmed Cell Death	7	10
Caspase activation via Dependence Receptors in the absence of ligand
Programmed Cell Death	18	25
Caspase activation via extrinsic apoptotic signalling pathway
Programmed Cell Death	14	12
Caspase-mediated cleavage of cytoskeletal proteins
Programmed Cell Death	7	13
Cytochrome c-mediated apoptotic response
Programmed Cell Death	15	10
Dimerization of procaspase-8
Programmed Cell Death	18	54
Intrinsic Pathway for Apoptosis
Programmed Cell Death	17	27
Pyroptosis
Programmed Cell Death	19	58
Regulated Necrosis
Programmed Cell Death	15	10
Regulation by c-FLIP
Programmed Cell Death	8	50
Regulation of activated PAK-2p34 by proteasome mediated degradation
Programmed Cell Death	8	53
Regulation of Apoptosis
Programmed Cell Death	17	31
Regulation of necroptotic cell death
Programmed Cell Death	17	31
RIPK1-mediated regulated necrosis
Programmed Cell Death	7	7
SMAC (DIABLO) binds to IAPs
Programmed Cell Death	7	7
SMAC, XIAP-regulated apoptotic response
Programmed Cell Death	7	7
SMAC(DIABLO)-mediated dissociation of IAP:caspase complexes
Programmed Cell Death		2
Stimulation of the cell death response by PAK-2p34
Protein localization	13	158
Protein localization	10	19
Insertion of tail-anchored proteins into the endoplasmic reticulum membrane
Protein localization	7	60
Peroxisomal protein import
Sensory Perception	17	634
Sensory Perception, Metabolism	15	44
Retinoid metabolism and transport
Sensory Perception	16	97
Visual phototransduction
Signal Transduction	26	2547
Signal Transduction	11	31
Activated NOTCH1 Transmits Signal to the Nucleus
Signal Transduction		6
Activated NTRK2 signals through CDK5
Signal Transduction	7	9
Activated NTRK2 signals through FRS2 and FRS3
Signal Transduction	7	6
Activated NTRK2 signals through FYN
Signal Transduction		6
Activated NTRK2 signals through PI3K
Signal Transduction		4
Activated NTRK2 signals through PLCG1
Signal Transduction	7	6
Activated NTRK2 signals through RAS
Signal Transduction	8	6
Activated NTRK3 signals through PI3K
Signal Transduction		3
Activated NTRK3 signals through PLCG1
Signal Transduction	7	5
Activated NTRK3 signals through RAS
Signal Transduction	7	18
Activation of SMO
Signal Transduction		6
Activation of TRKA receptors
Signal Transduction	7	14
AKT phosphorylates targets in the cytosol
Signal Transduction		9
AKT phosphorylates targets in the nucleus
Signal Transduction		4
Antagonism of Activin by Follistatin
Signal Transduction	10	64
Asymmetric localization of PCP proteins
Signal Transduction		9
Axonal growth inhibition (RHOA activation)
Signal Transduction		2
BDNF activates NTRK2 (TRKB) signaling
Signal Transduction	14	143
Beta-catenin independent WNT signaling
Signal Transduction		17
Beta-catenin phosphorylation cascade
Signal Transduction		3
betaKlotho-mediated ligand binding
Signal Transduction	8	36
Ca-dependent events
Signal Transduction	8	59
Ca2+ pathway
Signal Transduction	7	11
Calcitonin-like ligand receptors
Signal Transduction	14	155
CDC42 GTPase cycle
Signal Transduction	14	76
Cell death signalling via NRAGE, NRIF and NADE
Signal Transduction	18	57
Chemokine receptors bind chemokines
Signal Transduction	25	331
Class A/1 (Rhodopsin-like receptors)
Signal Transduction	16	95
Class B/2 (Secretin family receptors)
Signal Transduction	24	153
Death Receptor Signaling
Signal Transduction	11	55
Degradation of AXIN
Signal Transduction	11	83
Degradation of beta-catenin by the destruction complex
Signal Transduction	8	57
Degradation of DVL
Signal Transduction	9	60
Degradation of GLI1 by the proteasome
Signal Transduction	9	60
Degradation of GLI2 by the proteasome
Signal Transduction		31
Disassembly of the destruction complex and recruitment of AXIN to the membrane
Signal Transduction	15	27
Downregulation of ERBB2 signaling
Signal Transduction		12
Downregulation of ERBB2:ERBB3 signaling
Signal Transduction	12	26
Downstream signal transduction
Signal Transduction	13	22
Downstream signaling of activated FGFR4
Signal Transduction		4
Drug-mediated inhibition of ERBB2 signaling
Signal Transduction	9	2
Drug-mediated inhibition of MET activation
Signal Transduction	18	30
EGFR downregulation
Signal Transduction	17	9
EGFR interacts with phospholipase C-gamma
Signal Transduction	13	11
ERBB2 Activates PTK6 Signaling
Signal Transduction	13	13
ERBB2 Regulates Cell Motility
Signal Transduction	9	12
Erythropoietin activates RAS
Signal Transduction	7	7
Erythropoietin activates STAT5
Signal Transduction	22	185
ESR-mediated signaling
Signal Transduction	17	117
Estrogen-dependent gene expression
Signal Transduction	19	23
Estrogen-dependent nuclear events downstream of ESR-membrane signaling
Signal Transduction		4
Expression and Processing of Neurotrophins
Signal Transduction	20	72
Extra-nuclear estrogen signaling
Signal Transduction	11	5
FasL/ CD95L signaling
Signal Transduction		26
FGFR2 alternative splicing
Signal Transduction	14	16
FGFR2 ligand binding and activation
Signal Transduction	12	9
FGFR2b ligand binding and activation
Signal Transduction	13	12
FGFR4 ligand binding and activation
Signal Transduction	13	18
FRS-mediated FGFR4 signaling
Signal Transduction	8	11
Frs2-mediated activation
Signal Transduction	24	314
G alpha (i) signalling events
Signal Transduction	17	214
G alpha (q) signalling events
Signal Transduction	16	159
G alpha (s) signalling events
Signal Transduction		25
G beta:gamma signalling through PI3Kgamma
Signal Transduction		32
G-protein beta:gamma signalling
Signal Transduction	10	53
G-protein mediated events
Signal Transduction	18	16
GAB1 signalosome
Signal Transduction	8	60
GLI3 is processed to GLI3R by the proteasome
Signal Transduction	26	628
GPCR downstream signalling
Signal Transduction	25	466
GPCR ligand binding
Signal Transduction	17	11
GRB2 events in EGFR signaling
Signal Transduction	14	13
GRB2 events in ERBB2 signaling
Signal Transduction		4
GRB7 events in ERBB2 signaling
Signal Transduction	10	114
Hedgehog 'off' state
Signal Transduction	14	85
Hedgehog 'on' state
Signal Transduction	12	65
Hedgehog ligand biogenesis
Signal Transduction	9	13
Hormone ligand-binding receptors
Signal Transduction	17	43
IGF1R signaling cascade
Signal Transduction	16	45
Insulin receptor signalling cascade
Signal Transduction	25	297
Intracellular signaling by second messengers
Signal Transduction	16	39
IRS-mediated signalling
Signal Transduction	17	43
IRS-related events triggered by IGF1R
Signal Transduction	7	8
Ligand-receptor interactions
Signal Transduction	25	309
MAPK family signaling cascades
Signal Transduction	13	8
MAPK1 (ERK2) activation
Signal Transduction	25	270
MAPK1/MAPK3 signaling
Signal Transduction	14	9
MAPK3 (ERK1) activation
Signal Transduction	14	89
MAPK6/MAPK4 signaling
Signal Transduction	9	5
MET activates PI3K/AKT signaling
Signal Transduction	16	30
MET activates PTK2 signaling
Signal Transduction	9	4
MET activates PTPN11
Signal Transduction	11	10
MET activates RAP1 and RAC1
Signal Transduction	10	8
MET activates RAS signaling
Signal Transduction	9	3
MET activates STAT3
Signal Transduction	10	5
MET interacts with TNS proteins
Signal Transduction	17	40
MET promotes cell motility
Signal Transduction	12	6
MET Receptor Activation
Signal Transduction	11	9
MET receptor recycling
Signal Transduction	10	6
NADE modulates death signalling
Signal Transduction	14	27
Negative regulation of FGFR4 signaling
Signal Transduction	16	20
Negative regulation of MET activity
Signal Transduction	9	53
Negative regulation of NOTCH4 signaling
Signal Transduction	12	15
Negative regulation of TCF-dependent signaling by WNT ligand antagonists
Signal Transduction	24	104
Negative regulation of the PI3K/AKT network
Signal Transduction		4
NGF processing
Signal Transduction		5
NGF-independant TRKA activation
Signal Transduction	10	11
NOTCH2 intracellular domain regulates transcription
Signal Transduction		5
NR1H2 & NR1H3 regulate gene expression linked to triglyceride lipolysis in adipose
Signal Transduction	9	45
NR1H2 and NR1H3-mediated signaling
Signal Transduction		2
NTF3 activates NTRK2 (TRKB) signaling
Signal Transduction		2
NTF3 activates NTRK3 signaling
Signal Transduction		2
NTF4 activates NTRK2 (TRKB) signaling
Signal Transduction		4
NTRK2 activates RAC1
Signal Transduction		3
NTRK3 as a dependence receptor
Signal Transduction	12	88
Opioid Signalling
Signal Transduction	16	97
p75 NTR receptor-mediated signalling
Signal Transduction	9	10
p75NTR regulates axonogenesis
Signal Transduction	12	92
PCP/CE pathway
Signal Transduction	24	196
Peptide ligand-binding receptors
Signal Transduction		2
phospho-PLA2 pathway
Signal Transduction	13	13
Phospholipase C-mediated cascade; FGFR4
Signal Transduction	13	17
PI-3K cascade:FGFR4
Signal Transduction	16	36
PI3K Cascade
Signal Transduction	13	13
PI3K events in ERBB2 signaling
Signal Transduction	23	97
PI5P, PP2A and IER3 Regulate PI3K/AKT Signaling
Signal Transduction	25	257
PIP3 activates AKT signaling
Signal Transduction	10	48
PLC beta mediated events
Signal Transduction	9	4
PLCG1 events in ERBB2 signaling
Signal Transduction	14	77
Pre-NOTCH Expression and Processing
Signal Transduction	10	18
Pre-NOTCH Processing in Golgi
Signal Transduction	8	14
Prolonged ERK activation events
Signal Transduction	15	138
PTEN Regulation
Signal Transduction		22
RA biosynthesis pathway
Signal Transduction	15	184
RAC1 GTPase cycle
Signal Transduction	14	88
RAC2 GTPase cycle
Signal Transduction	18	94
RAC3 GTPase cycle
Signal Transduction	14	22
RAF-independent MAPK1/3 activation
Signal Transduction	25	265
RAF/MAP kinase cascade
Signal Transduction	10	13
Regulation of KIT signaling
Signal Transduction	10	69
Regulation of PTEN stability and activity
Signal Transduction	9	67
Regulation of RAS by GAPs
Signal Transduction	17	46
Regulation of TNFR1 signaling
Signal Transduction	7	14
Retrograde neurotrophin signalling
Signal Transduction	22	449
RHO GTPase cycle
Signal Transduction	17	287
RHO GTPase Effectors
Signal Transduction	10	136
RHO GTPases Activate Formins
Signal Transduction	10	35
RHO GTPases Activate WASPs and WAVEs
Signal Transduction		3
RHO GTPases regulate CFTR trafficking
Signal Transduction	14	149
RHOA GTPase cycle
Signal Transduction	12	70
RHOB GTPase cycle
Signal Transduction		9
RHOBTB3 ATPase cycle
Signal Transduction	12	74
RHOC GTPase cycle
Signal Transduction	10	42
RHOF GTPase cycle
Signal Transduction	12	74
RHOG GTPase cycle
Signal Transduction	7	37
RHOH GTPase cycle
Signal Transduction	14	55
RHOJ GTPase cycle
Signal Transduction	14	59
RHOQ GTPase cycle
Signal Transduction	11	39
RHOU GTPase cycle
Signal Transduction	9	37
RHOV GTPase cycle
Signal Transduction	13	43
RND2 GTPase cycle
Signal Transduction	13	15
SHC-mediated cascade:FGFR4
Signal Transduction	17	12
SHC1 events in EGFR signaling
Signal Transduction	14	18
SHC1 events in ERBB2 signaling
Signal Transduction	9	17
Signaling by Activin
Signal Transduction	13	31
Signaling by BMP
Signal Transduction	20	51
Signaling by EGFR
Signal Transduction	16	46
Signaling by ERBB2
Signal Transduction	9	23
Signaling by Erythropoietin
Signal Transduction	20	78
Signaling by FGFR
Signal Transduction	16	65
Signaling by FGFR2
Signal Transduction	14	35
Signaling by FGFR4
Signal Transduction	26	701
Signaling by GPCR
Signal Transduction	16	150
Signaling by Hedgehog
Signal Transduction	7	19
Signaling by Hippo
Signal Transduction	20	73
Signaling by Insulin receptor
Signal Transduction		9
Signaling by Leptin
Signal Transduction	21	76
Signaling by MET
Signal Transduction	17	51
Signaling by Non-Receptor Tyrosine Kinases
Signal Transduction	23	200
Signaling by NOTCH
Signal Transduction	13	72
Signaling by NOTCH1
Signal Transduction	13	32
Signaling by NOTCH2
Signal Transduction	14	81
Signaling by NOTCH4
Signal Transduction	14	111
Signaling by NTRK1 (TRKA)
Signal Transduction	12	21
Signaling by NTRK2 (TRKB)
Signal Transduction	11	14
Signaling by NTRK3 (TRKC)
Signal Transduction	19	130
Signaling by NTRKs
Signal Transduction	23	259
Signaling by Nuclear Receptors
Signal Transduction	19	54
Signaling by PDGF
Signal Transduction	17	51
Signaling by PTK6
Signal Transduction	26	518
Signaling by Receptor Tyrosine Kinases
Signal Transduction		43
Signaling by Retinoic Acid
Signal Transduction	23	670
Signaling by Rho GTPases
Signal Transduction	23	685
Signaling by Rho GTPases, Miro GTPases and RHOBTB3
Signal Transduction	14	39
Signaling by SCF-KIT
Signal Transduction	20	92
Signaling by TGF-beta Receptor Complex
Signal Transduction	23	156
Signaling by TGFB family members
Signal Transduction	18	44
Signaling by Type 1 Insulin-like Growth Factor 1 Receptor (IGF1R)
Signal Transduction	22	104
Signaling by VEGF
Signal Transduction	19	297
Signaling by WNT
Signal Transduction	8	31
Signalling to ERKs
Signal Transduction	18	201
TCF dependent signaling in response to WNT
Signal Transduction	16	46
TGF-beta receptor signaling activates SMADs
Signal Transduction	17	55
TNF signaling
Signal Transduction	16	33
TNFR1-induced NF-kappa-B signaling pathway
Signal Transduction	15	25
TNFR1-induced proapoptotic signaling
Signal Transduction	11	6
TNFR1-mediated ceramide production
Signal Transduction	12	8
TRAIL signaling
Signal Transduction		6
Vasopressin-like receptors
Signal Transduction	14	8
VEGF binds to VEGFR leading to receptor dimerization
Signal Transduction	14	8
VEGF ligand-receptor interactions
Signal Transduction	18	94
VEGFA-VEGFR2 Pathway
Signal Transduction	9	27
VEGFR2 mediated vascular permeability
Signal Transduction		13
WNT5A-dependent internalization of FZD2, FZD5 and ROR2
Signal Transduction		15
WNT5A-dependent internalization of FZD4
Transport of small molecules	22	729
Transport of small molecules	10	103
ABC-family proteins mediated transport
Transport of small molecules	14	18
Assembly of active LPL and LIPC lipase complexes
Transport of small molecules	7	21
Cellular hexose transport
Transport of small molecules	7	12
Erythrocytes take up carbon dioxide and release oxygen
Transport of small molecules		8
Erythrocytes take up oxygen and release carbon dioxide
Transport of small molecules	10	183
Ion channel transport
Transport of small molecules	13	57
Iron uptake and transport
Transport of small molecules	7	19
LDL clearance
Transport of small molecules	7	12
O2/CO2 exchange in erythrocytes
Transport of small molecules	18	71
Plasma lipoprotein assembly, remodeling, and clearance
Transport of small molecules	9	36
Plasma lipoprotein clearance
Transport of small molecules	14	32
Plasma lipoprotein remodeling
Transport of small molecules		6
Proton-coupled monocarboxylate transport
Transport of small molecules	13	247
SLC-mediated transmembrane transport
Transport of small molecules		106
Stimuli-sensing channels
Transport of small molecules	7	84
Transport of bile salts and organic acids, metal ions and amine compounds
Transport of small molecules		16
VLDLR internalisation and degradation
Vesicle-mediated transport	26	727
Vesicle-mediated transport	19	102
Binding and Uptake of Ligands by Scavenger Receptors
Vesicle-mediated transport	25	104
Cargo recognition for clathrin-mediated endocytosis
Vesicle-mediated transport	25	144
Clathrin-mediated endocytosis
Vesicle-mediated transport	10	53
COPI-independent Golgi-to-ER retrograde traffic
Vesicle-mediated transport		31
Endosomal Sorting Complex Required For Transport (ESCRT)
Vesicle-mediated transport		11
Formation of annular gap junctions
Vesicle-mediated transport		12
Gap junction degradation
Vesicle-mediated transport		49
Gap junction trafficking
Vesicle-mediated transport		50
Gap junction trafficking and regulation
Vesicle-mediated transport	11	54
Golgi Associated Vesicle Biogenesis
Vesicle-mediated transport	11	135
Golgi-to-ER retrograde transport
Vesicle-mediated transport	13	204
Intra-Golgi and retrograde Golgi-to-ER traffic
Vesicle-mediated transport	10	35
Lysosome Vesicle Biogenesis
Vesicle-mediated transport	26	628
Membrane Trafficking
Vesicle-mediated transport	7	89
RAB GEFs exchange GTP for GDP on RABs
Vesicle-mediated transport	9	121
Rab regulation of trafficking
Vesicle-mediated transport	11	49
Retrograde transport at the Trans-Golgi-Network
Vesicle-mediated transport	14	19
Scavenging by Class A Receptors
Vesicle-mediated transport		5
Scavenging by Class B Receptors
Vesicle-mediated transport	10	74
Scavenging of heme from plasma
Vesicle-mediated transport	12	72
trans-Golgi Network Vesicle Budding
Vesicle-mediated transport	9	72
Translocation of SLC2A4 (GLUT4) to the plasma membrane
Collapse

## Sheet: Common elements in OD  FA
Common Pathways
met activates rap1 and rac1
defective b3galtl causes pps
chondroitin sulfate/dermatan sulfate metabolism
activated ntrk3 signals through plcg1
metabolism of proteins
signaling by phosphorylated juxtamembrane, extracellular and kinase domain kit mutants
collagen biosynthesis and modifying enzymes
cs/ds degradation
negative regulation of the pi3k/akt network
signaling by leptin
regulated necrosis
developmental biology
defective f9 activation
assembly of active lpl and lipc lipase complexes
g alpha (s) signalling events
gene expression (transcription)
drug-mediated inhibition of met activation
clathrin-mediated endocytosis
metabolism of rna
ncam signaling for neurite out-growth
mitf-m-regulated melanocyte development
formation of fibrin clot (clotting cascade)
diseases of metabolism
attachment and entry
listeria monocytogenes entry into host cells
platelet degranulation
rac3 gtpase cycle
early sars-cov-2 infection events
senescence-associated secretory phenotype (sasp)
generic transcription pathway
atf4 activates genes in response to endoplasmic reticulum stress
sphingolipid metabolism
cargo recognition for clathrin-mediated endocytosis
esr-mediated signaling
met activates ptpn11
ncam1 interactions
hs-gag biosynthesis
reversible hydration of carbon dioxide
axonal growth inhibition (rhoa activation)
triglyceride catabolism
ecm proteoglycans
cellular hexose transport
innate immune system
rho gtpases activate wasps and waves
fcgamma receptor (fcgr) dependent phagocytosis
signaling by interleukins
signaling by receptor tyrosine kinases
keratan sulfate biosynthesis
caspase activation via death receptors in the presence of ligand
sema4d in semaphorin signaling
transcriptional regulation by mecp2
signaling by pdgf
dermatan sulfate biosynthesis
signaling by gpcr
neuronal system
ntf3 activates ntrk3 signaling
regulation of commissural axon pathfinding by slit and robo
tgf-beta receptor signaling activates smads
degradation of the extracellular matrix
diseases associated with glycosaminoglycan metabolism
cytokine signaling in immune system
tnfr2 non-canonical nf-kb pathway
defective cofactor function of fviiia variant
phase i - functionalization of compounds
sars-cov infections
tcf dependent signaling in response to wnt
signaling by juxtamembrane domain kit mutants
transcriptional regulation by the ap-2 (tfap2) family of transcription factors
chondroitin sulfate biosynthesis
immunoregulatory interactions between a lymphoid and a non-lymphoid cell
metabolism of lipids
met receptor recycling
kit mutants bind tkis
negative regulation of met activity
anti-inflammatory response favouring leishmania parasite infection
casp8 activity is inhibited
signaling by robo receptors
activation of rac1
antimicrobial peptides
peptide hormone metabolism
pcp/ce pathway
adipogenesis
glycerophospholipid biosynthesis
mapk1/mapk3 signaling
mucopolysaccharidoses
kidney development
defects of contact activation system (cas) and kallikrein/kinin system (kks)
transcriptional regulation of white adipocyte differentiation
perk regulates gene expression
pip3 activates akt signaling
caspase activation via extrinsic apoptotic signalling pathway
defective f9 variant does not activate fx
bacterial infection pathways
gap junction trafficking
binding and uptake of ligands by scavenger receptors
o-linked glycosylation
foxo-mediated transcription
respiratory syncytial virus infection pathway
sema4d mediated inhibition of cell attachment and migration
intra-golgi and retrograde golgi-to-er traffic
unfolded protein response (upr)
cdc42 gtpase cycle
interleukin-20 family signaling
interleukin-4 and interleukin-13 signaling
p75ntr regulates axonogenesis
asparagine n-linked glycosylation
tfap2 (ap-2) family regulates transcription of growth factors and their receptors
diseases of programmed cell death
intracellular signaling by second messengers
triglyceride metabolism
netrin-1 signaling
diseases of hemostasis
mecp2 regulates neuronal receptors and channels
nervous system development
signaling by fgfr in disease
signaling by ntrk1 (trka)
other interleukin signaling
met activates ptk2 signaling
removal of aminoterminal propeptides from gamma-carboxylated proteins
cellular response to chemical stress
pi3k/akt signaling in cancer
glycoprotein hormones
transport to the golgi and subsequent modification
parasite infection
hyaluronan metabolism
fgfr2 alternative splicing
defective chst3 causes sedcjd
the activation of arylsulfatases
rna polymerase ii transcription
viral infection pathways
er to golgi anterograde transport
programmed cell death
estrogen-dependent gene expression
vldlr internalisation and degradation
imatinib-resistant kit mutants
regulation of tnfr1 signaling
defective chsy1 causes tpbs
keap1-nfe2l2 pathway
ret signaling
protein localization
constitutive signaling by aberrant pi3k in cancer
death receptor signaling
trail signaling
diseases associated with o-glycosylation of proteins
glycosphingolipid metabolism
phospholipid metabolism
mitf-m-dependent gene expression
semaphorin interactions
transcriptional and post-translational regulation of mitf-m expression and activity
immune system
cell surface interactions at the vascular wall
laminin interactions
interleukin-7 signaling
cell junction organization
tnfr1-induced proapoptotic signaling
inactivation of cdc42 and rac1
tp53 regulates transcription of cell death genes
plasma lipoprotein remodeling
g alpha (q) signalling events
apoptosis
membrane trafficking
collagen formation
epha-mediated growth cone collapse
cellular responses to stimuli
signaling by fgfr2
gamma carboxylation, hypusinylation, hydroxylation, and arylsulfatase activation
foxo-mediated transcription of oxidative stress, metabolic and neuronal genes
negative regulation of tcf-dependent signaling by wnt ligand antagonists
signaling by ntrk3 (trkc)
intrinsic pathway of fibrin clot formation
metabolism of carbohydrates
met activates stat3
diseases of signal transduction by growth factor receptors and second messengers
keratan sulfate/keratin metabolism
rho gtpase cycle
met activates pi3k/akt signaling
signal transduction
arachidonic acid metabolism
ripk1-mediated regulated necrosis
post-translational protein modification
axon guidance
a tetrasaccharide linker sequence is required for gag synthesis
plasma lipoprotein assembly, remodeling, and clearance
interleukin-1 family signaling
defective f9 secretion
transport of small molecules
regulation of kit signaling
transport of gamma-carboxylated protein precursors from the endoplasmic reticulum to the golgi apparatus
signaling by ntrks
mapk family signaling cascades
defective factor ix causes thrombophilia
role of abl in robo-slit signaling
regulation by c-flip
nilotinib-resistant kit mutants
metabolism of porphyrins
signaling by tgf-beta receptor complex
cellular senescence
keratinization
leishmania parasite growth and survival
eph-ephrin signaling
biological oxidations
regulation of expression of slits and robos
defective b3galt6 causes edsp2 and semdjl1
regulation of mitf-m-dependent genes involved in cell cycle and proliferation
non-integrin membrane-ecm interactions
activated ntrk3 signals through ras
metabolism of vitamins and cofactors
met activates ras signaling
dimerization of procaspase-8
class a/1 (rhodopsin-like receptors)
fcgr3a-mediated phagocytosis
foxo-mediated transcription of cell cycle genes
interferon gamma signaling
ldl clearance
signaling by rho gtpases, miro gtpases and rhobtb3
met promotes cell motility
signaling by kinase domain mutants of kit
transcriptional regulation by tp53
costimulation by the cd28 family
heme degradation
disorders of transmembrane transporters
signaling by fgfr
vesicle-mediated transport
response to elevated platelet cytosolic ca2+
formation of annular gap junctions
receptor-type tyrosine-protein phosphatases
vegfa-vegfr2 pathway
cell cycle
drug resistance of kit mutants
wnt5a-dependent internalization of fzd2, fzd5 and ror2
interferon signaling
regulation of necroptotic cell death
post-translational protein phosphorylation
lysosome vesicle biogenesis
interleukin-10 signaling
glycosphingolipid catabolism
regulation of actin dynamics for phagocytic cup formation
pi5p, pp2a and ier3 regulate pi3k/akt signaling
signal transduction by l1
glycosaminoglycan metabolism
metabolism of proteins, vesicle-mediated transport
l1cam interactions
defective factor viii causes hemophilia a
rsv-host interactions
adherens junctions interactions
elastic fibre formation
neutrophil degranulation
signaling by rho gtpases
dasatinib-resistant kit mutants
gap junction trafficking and regulation
signaling by nuclear receptors
trans-golgi network vesicle budding
beta-catenin independent wnt signaling
rac1 gtpase cycle
cell-cell communication
integrin cell surface interactions
o-glycosylation of tsr domain-containing proteins
mhc class ii antigen presentation
defective chst14 causes eds, musculocontractural type
gpcr ligand binding
peptide hormone biosynthesis
eph-ephrin mediated repulsion of cells
signaling by extracellular domain mutants of kit
metabolism of amino acids and derivatives
ra biosynthesis pathway
cell-cell junction organization
disease
dna repair
slc-mediated transmembrane transport
foxo-mediated transcription of cell death genes
gap junction degradation
signaling by vegf
formation of the cornified envelope
regorafenib-resistant kit mutants
hyaluronan uptake and degradation
cellular responses to stress
heparan sulfate/heparin (hs-gag) metabolism
signaling by notch
infectious disease
sunitinib-resistant kit mutants
fasl/ cd95l signaling
extracellular matrix organization
leishmania infection
inlb-mediated entry of listeria monocytogenes into host cell
signaling by wnt
signaling by retinoic acid
nuclear events mediated by nfe2l2
signaling by kit in disease
met interacts with tns proteins
raf/map kinase cascade
molecules associated with elastic fibres
platelet activation, signaling and aggregation
signaling by scf-kit
cargo concentration in the er
regulation of insulin-like growth factor (igf) transport and uptake by insulin-like growth factor binding proteins (igfbps)
interleukin-1 signaling
fatty acid metabolism
defective large causes mddga6 and mddgb6
phase ii - conjugation of compounds
extrinsic pathway of fibrin clot formation
scavenging of heme from plasma
activated ntrk3 signals through pi3k
scavenging by class a receptors
peptide ligand-binding receptors
hydrolysis of lpc
protein hydroxylation
met receptor activation
ethanol oxidation
leishmania phagocytosis
g alpha (i) signalling events
signaling by tgfb family members
gamma-carboxylation of protein precursors
signaling by met
metabolism
signaling by bmp
hiv infection
copii-mediated vesicle transport
gamma-carboxylation, transport, and amino-terminal cleavage of proteins
tnf signaling
p75 ntr receptor-mediated signalling
defective b4galt7 causes eds, progeroid type
diseases of carbohydrate metabolism
myogenesis
sorafenib-resistant kit mutants
defective factor ix causes hemophilia b
hemostasis
plasma lipoprotein clearance
sars-cov-2 infection
rho gtpase effectors
adaptive immune system
post-translational modification: synthesis of gpi-anchored proteins
slit2:robo1 increases rhoa activity
parasitic infection pathways
protein-protein interactions at synapses
gpcr downstream signalling
defective gamma-carboxylation of f9
diseases of glycosylation
masitinib-resistant kit mutants
defective b3gat3 causes jdssdhd

## Sheet: DATASHEET S3 metadata
Datasheet S3.
Detailed OLINK Insight pathway results
Note: See Figure S4, PARTS A-C
FIGURE S4.
OLINK Insight Pathway browser findings for all plasma proteomic biomarkers found to be significant mediators (PIE, p<0.05) and STRING analysis (k=212 proteins for FAmean; k=142 for ODmeam), k=313 for both.
(A)-(C) OLINK Insight pathways: distinct and shared between FAmean (p=821) and ODmean (p=525); both combined (p=1008)
