# Supplementary material for: Plasma proteomic biomarkers as mediators or moderators for the association between poor cardiovascular health and white matter microstructural integrity: The UK Biobank study
Source: Alzheimers Dement. 2025 Jan 17;21(2):e14507. doi: 10.1002/alz.14507 (PMC11864230; doi:10.1002/alz.14507)
Supplement: Supplementary file 10 — Supporting information [file ALZ-21-e14507-s011.txt]

(A)	Key mediators for the FAmean analysis: all potential mediators

Note: (-) Pure indirect effect, PIE<0, P<0.05; (+) Pure indirect effect, PIE>0, P<0.05. 


 
adam22 (-)
adamts8 (-)
adgrg2 (-)
ager (-)
agrp (-)
agxt (+)
ahsp (+)
ak1 (+)
akt3 (-)
aldh1a1 (+)
ambp (-)
ankrd54 (+)
anxa11 (-)
aplp1 (-)
arsb (-)
axin1 (-)
b4gat1 (-)
bag3 (+)
baiap2 (-)
bank1 (-)
bcan (-)
bcr (-)
blvrb (+)
ca1 (+)
ca13 (-)
ca14 (-)
ca2 (+)
ca3 (+)
carhsp1 (+)
casp2 (-)
casp3 (-)
cbln4 (+)
ccl11 (+)
ccl2 (+)
ccl26 (+)
cd200 (-)
cd93 (-)
cdh6 (-)
cdkn2d (-)
cdon (+)
cep20 (-)
cga (+)
chmpa1 (-)
clul1 (-)
cnpy4 (-)
cntn5 (-)
cpm (-)
crkl (-)
csf3 (-)
cxl3 (-)
cxl5 (-)
dab2 (-)
dag1 (-)
dapp1 (-)
dbi (-)
dbnl (-)
dcxr (+)
ddc (-)
dkk3 (-)
dlk1 (+)
dnph1 (+)
dpep1 (-)
dpp6 (-)
dtx3 (+)
ebag9 (-)
erbb2 (+)
erbin (-)
f2r (-)
f9 (-)
fadd (-)
fap (+)
fcer2 (+)
fcrl1 (+)
fgf21 (-)
fgfpb1 (+)
fkbp1b (-)
fkbp5  (-)
fkbp7  (-)
fli1 (-)
foxo1 (-)
fxyd5 (-)
gdf15 (-)
gopc (-)
gp6 (-)
grap2 (-)
hagh (+)
hao1 (+)
hars1 (-)
havcr1 (-)
hcls1 (-)
hgs (-)
hmbs (+)
hmox2 (+)
hpcal1 (-)
hs3st3b1 (-)
hyal1 (-)
icoslg (-)
igfbp4 (-)
il19 (-)
il32 (-)
il7 (-)
ipcef1 (-)
irak4 (-)
itga11 (-)
itgam (-)
itgav (-)
itgb1bp2 (-)
itm2a (+)
kit (-)
kitlg (-)
kilk10 (+)
lamp3 (-)
lat (-)
lgmn (-)
lilra5 (-)
lyn1 (-)
manf (-)
map4k5 (-)
max (-)
med18 (-)
mep1b (-)
mesd (-)
met (-)
mgll (-)
mgmt (-)
mitd1 (-)
mog (-)
mpi (-)
mpig6b (-)
msra (-)
mstn (+)
mzb1 (-)
ncam1 (-)
ncam2 (-)
ncan (-)
nck2 (-)
nefl (+)
nell1 (-)
nfatc1 (-)
nptxr (-)
nrcam (+)
ntf3 (-)
ntprobnp (+)
ntrk2 (+)
nub1 (-)
nudc (-)
omg (-)
pak4 (-)
pcsk9 (-)
pdgfc (-)
pi3 (-)
pigr (-)
pklr (+)
pla2g15 (-)
pla2g4a (-)
pmvk (-)
podxl2 (-)
ppib (-)
ppp1r2 (-)
prdx5 (-)
prss8 (-)
psmd9 (+)
psmg3 (+)
pspn (-)
pts (+)
pvr (-)
rarres2 (-)
rbks (+)
rnase3 (+)
robo1 (+)
ror1 (-)
rrm2b (-)
samd91 (-)
scara5 (+)
serpinb1 (-)
serpinb9 (-)
setmar (+)
sez6l (-)
sftpd (+)
sh2b3 (-)
siae (-)
siglec1 (-)
slitrk6 (-)
smad1 (-)
snap23 (-)
sord (+)
sost (+)
stat5b (-)
stk24 (-)
tbcb (-)
tbcc (-)
tcl1a (+)
tgfa (-)
tgm2 (+)
thop1 (+)
thy1 (+)
tia1 (-)
tmprss15 (+)
tmsb10 (-)
tnr (-)
trim5 (-)
txlna (-)
tymp (-)
umod (-)
vash1 (-)
vwa1 (-)
wfdc2 (-)
wfikkn1 (+)
wfikkn2 (-)
xg (+)
yes1 (-)
ythdf3 (-)
 


 
