# Supplementary material for: Plasma proteomic biomarkers as mediators or moderators for the association between poor cardiovascular health and white matter microstructural integrity: The UK Biobank study
Source: Alzheimers Dement. 2025 Jan 17;21(2):e14507. doi: 10.1002/alz.14507 (PMC11864230; doi:10.1002/alz.14507)
Supplement: Supplementary file 14 — Supporting information [file ALZ-21-e14507-s013.xlsx]

## Sheet: Datasheet S4
PROTEINS	LE8z_revTOTAL	LE8z_revLIFESTYLE	LE8z_revBIOLOGICAL	LE8z_revDIET	LE8z_revPA	LE8z_revSMOKING	LE8z_revSLEEP	LE8z_revBMI	LE8z_revLIPIDS	LE8z_revGLUCOSE	LE8z_revBP
LEP	0.43	0.18	0.47	0.1	0.14	0	0.05	0.51	0.14	0.12	0.13
CPM	0.37	0.14	0.42	0.08	0.11	0.01	0.08	0.33	0.18	0.15	0.15
F9	0.35	0.16	0.37	0.1	0.1	0.04	0.05	0.3	0.17	0.1	0.13
FGF21	0.32	0.17	0.31	0.06	0.1	0.09	0.08	0.25	0.14	0.13	0.12
PRSS8	0.28	0.19	0.23	0.08	0.11	0.15	0.07	0.2	0.06	0.12	0.1
LILRA5	0.26	0.11	0.28	0.09	0.06	0.05	0.03	0.25	0.07	0.1	0.13
CA14	-0.23	-0.15	-0.19	-0.09	-0.14	-0.02	-0.03	-0.27	0.01	-0.12	-0.1
VWA1	0.24	0.11	0.24	0.05	0.06	0.07	0.03	0.2	0.11	0.09	0.11
BAIAP2	0.23	0.11	0.24	0.08	0.05	0.03	0.06	0.18	0.12	0.09	0.07
WFIKKN2	-0.22	-0.1	-0.23	-0.05	-0.06	-0.05	-0.03	-0.3	-0.03	-0.1	-0.08

## Sheet: Datasheet S4 metadata
Datasheet S4.
Data for Figure S6.
FIGURE S6. Heatmap for effect sizes of LE8 main and secondary exposures (LE8z_rev_total, lifestyle and biological sub-scores and 8 components) on selected common consistent mediators for FAmean and ODmean (k=10 proteins): OLS multiple linear regression models
Notes: Linear Models were adjusted for age, sex, racial minority status (Non-White vs. White), SES, household size and time elapsed from baseline assessment to neuroimaging visit. Heatmap depict the values of the point estimates (LE8 reverse coded à plasma protein) from these models, with red corresponding to positive values and blue to negative values. Values can potentially range from -1 to 1. …
